# Supplementary material for: Outer membrane lipoprotein NlpI scaffolds peptidoglycan hydrolases within multi‐enzyme complexes in Escherichia coli
Source: EMBO J. 2020 Feb 3;39(5):e102246. doi: 10.15252/embj.2019102246 (PMC7049810; doi:10.15252/embj.2019102246)
Supplement: Supplementary file 2 — Table EV1 [file EMBJ-39-e102246-s002.xlsx]

## Sheet: Final_results_V1
Table EV1: 2DTPP complete data after quantification
This data table contains the 2DTPP data after quantification and normalisation as described in the method section.
	gene_name	Temperature	WT.median	nlpI.median	nlpI_spr.median	WT.log2range	nlpI.log2range	nlpI_spr.log2range	WT	nlpI	nlpI_spr	average.top3	max.qupm	min.qupm	path	description
1	AAS	42	1	0.890901	0.960898	0.0216281	0.0673577	0.0516917	14	14	14	5.67022	11	11	./plots_combined/AAS.pdf	Bifunctional protein Aas
2	AAS	45.4	1	0.865936	0.947163	0.0371526	0.0438998	0.0278063	14	14	14	5.67022	11	11	./plots_combined/AAS.pdf	Bifunctional protein Aas
3	AAS	49	1	0.849221	0.93772	0.054413	0.0235442	0.00879931	14	14	14	5.67022	13	13	./plots_combined/AAS.pdf	Bifunctional protein Aas
4	AAS	51.9	1	0.811971	0.873673	0.00453274	0.0183797	0.0459549	14	14	14	5.67022	16	16	./plots_combined/AAS.pdf	Bifunctional protein Aas
5	AAS	54.8	1	0.762241	0.858471	0.0258826	0.00693309	0.0425074	14	14	14	5.67022	15	15	./plots_combined/AAS.pdf	Bifunctional protein Aas
6	AAS	57.9	1	0.721982	0.822203	0.0114732	0.014963	0.0538819	14	14	14	5.67022	14	14	./plots_combined/AAS.pdf	Bifunctional protein Aas
7	AAS	60.5	1	0.759606	1.05485	0.0932339	0.100701	0.0625216	14	14	14	5.67022	6	6	./plots_combined/AAS.pdf	Bifunctional protein Aas
8	ACCA	42	1	1.06314	1.12219	0.127656	0.0139653	0.106819	20	20	20	6.52998	18	18	./plots_combined/ACCA.pdf	Acetyl-coenzyme A carboxylase carboxyl transferase subunit alpha
9	ACCA	45.4	1	1.06665	1.1336	0.110262	0.00876627	0.0646049	20	20	20	6.52998	17	17	./plots_combined/ACCA.pdf	Acetyl-coenzyme A carboxylase carboxyl transferase subunit alpha
10	ACCA	49	1	0.991326	1.11448	0.0962786	0.0930698	0.0903862	20	20	20	6.52998	17	17	./plots_combined/ACCA.pdf	Acetyl-coenzyme A carboxylase carboxyl transferase subunit alpha
11	ACCA	51.9	1	0.896702	0.915348	0.0779788	0.00979714	0.138129	20	20	20	6.52998	15	15	./plots_combined/ACCA.pdf	Acetyl-coenzyme A carboxylase carboxyl transferase subunit alpha
12	ACCA	54.8	1	0.858537	0.814073	0.013937	0.228703	0.0757069	20	20	20	6.52998	15	15	./plots_combined/ACCA.pdf	Acetyl-coenzyme A carboxylase carboxyl transferase subunit alpha
13	ACCA	57.9	1	0.824182	0.767624	0.0942335	0.0442467	0.189875	20	20	20	6.52998	14	14	./plots_combined/ACCA.pdf	Acetyl-coenzyme A carboxylase carboxyl transferase subunit alpha
14	ACCA	60.5	1	0.730286	0.756163	0.0281154	0.00977579	0.382761	20	20	20	6.52998	14	14	./plots_combined/ACCA.pdf	Acetyl-coenzyme A carboxylase carboxyl transferase subunit alpha
15	ACCA	63.6	1	1.11885	0.959959	0.00170037	0.0617721	0.177094	20	20	20	6.52998	4	4	./plots_combined/ACCA.pdf	Acetyl-coenzyme A carboxylase carboxyl transferase subunit alpha
16	ACCA	67	1	1.46436	1.18158	0.289678	0.00444977	0.227196	20	20	20	6.52998	2	2	./plots_combined/ACCA.pdf	Acetyl-coenzyme A carboxylase carboxyl transferase subunit alpha
17	ACCA	71.3	1	1.68383	1.16812	0.118922	0.184626	0.463407	20	20	20	6.52998	2	2	./plots_combined/ACCA.pdf	Acetyl-coenzyme A carboxylase carboxyl transferase subunit alpha
18	ACCB	42	1	0.955921	0.755081	0.0200099	0.113123	0.139092	20	20	20	6.38895	3	3	./plots_combined/ACCB.pdf	Biotin carboxyl carrier protein of acetyl-CoA carboxylase
19	ACCB	45.4	1	0.85872	0.720586	0.0466731	0.0899349	0.1453	20	20	20	6.38895	3	3	./plots_combined/ACCB.pdf	Biotin carboxyl carrier protein of acetyl-CoA carboxylase
20	ACCB	49	1	0.822013	0.659237	0.0153202	0.0187221	0.047927	20	20	20	6.38895	3	3	./plots_combined/ACCB.pdf	Biotin carboxyl carrier protein of acetyl-CoA carboxylase
21	ACCB	51.9	1	0.883529	0.762096	0.0109146	0.00437969	0.00698377	20	20	20	6.38895	3	3	./plots_combined/ACCB.pdf	Biotin carboxyl carrier protein of acetyl-CoA carboxylase
22	ACCB	54.8	1	0.798878	0.731354	0.108354	0.0568021	0.0788589	20	20	20	6.38895	3	3	./plots_combined/ACCB.pdf	Biotin carboxyl carrier protein of acetyl-CoA carboxylase
23	ACCB	57.9	1	0.831573	0.715351	0.156916	0.0420793	0.0585182	20	20	20	6.38895	3	3	./plots_combined/ACCB.pdf	Biotin carboxyl carrier protein of acetyl-CoA carboxylase
24	ACCB	60.5	1	0.799085	0.740615	0.0941724	0.122847	0.0273687	20	20	20	6.38895	2	2	./plots_combined/ACCB.pdf	Biotin carboxyl carrier protein of acetyl-CoA carboxylase
25	ACCB	63.6	1	0.907026	0.757131	0.0395614	0.0647194	0.269844	20	20	20	6.38895	2	2	./plots_combined/ACCB.pdf	Biotin carboxyl carrier protein of acetyl-CoA carboxylase
26	ACCB	67	1	1.00422	0.786946	0.0382103	0.170845	0.126924	20	20	20	6.38895	2	2	./plots_combined/ACCB.pdf	Biotin carboxyl carrier protein of acetyl-CoA carboxylase
27	ACCB	71.3	1	0.93897	0.806273	0.0583682	0.111337	0.35207	20	20	20	6.38895	2	2	./plots_combined/ACCB.pdf	Biotin carboxyl carrier protein of acetyl-CoA carboxylase
28	ACCC	42	1	0.927872	0.890541	0.0117173	0.00709454	0.0702235	18	18	18	6.54689	26	26	./plots_combined/ACCC.pdf	Biotin carboxylase
29	ACCC	45.4	1	0.941022	0.899713	0.0792082	0.00438453	0.02842	18	18	18	6.54689	26	26	./plots_combined/ACCC.pdf	Biotin carboxylase
30	ACCC	49	1	0.886688	0.814627	0.0606637	0.0437855	0.0635968	18	18	18	6.54689	25	25	./plots_combined/ACCC.pdf	Biotin carboxylase
31	ACCC	51.9	1	0.926186	0.850435	0.0270837	0.0118394	0.0315579	18	18	18	6.54689	26	26	./plots_combined/ACCC.pdf	Biotin carboxylase
32	ACCC	54.8	1	0.853226	0.780373	0.156948	0.0651734	0.00141583	18	18	18	6.54689	24	24	./plots_combined/ACCC.pdf	Biotin carboxylase
33	ACCC	57.9	1	0.772081	0.759019	0.230977	0.0278539	0.0992913	18	18	18	6.54689	24	24	./plots_combined/ACCC.pdf	Biotin carboxylase
34	ACCC	60.5	1	0.79538	0.910053	0.107451	0.0127937	0.09083	18	18	18	6.54689	9	9	./plots_combined/ACCC.pdf	Biotin carboxylase
35	ACCC	63.6	NA	NA	NA	-Inf	-Inf	-Inf	18	18	18	6.54689	1	1	./plots_combined/ACCC.pdf	Biotin carboxylase
36	ACCC	67	1	1.37711	1.22921	0.235499	0.0204519	0.16016	18	18	18	6.54689	2	2	./plots_combined/ACCC.pdf	Biotin carboxylase
37	ACCD	42	1	0.877381	0.905856	0.0663096	0.0359481	0.15915	20	20	20	6.46357	14	14	./plots_combined/ACCD.pdf	Acetyl-coenzyme A carboxylase carboxyl transferase subunit beta
38	ACCD	45.4	1	0.868936	0.904705	0.137017	0.004243	0.051114	20	20	20	6.46357	14	14	./plots_combined/ACCD.pdf	Acetyl-coenzyme A carboxylase carboxyl transferase subunit beta
39	ACCD	49	1	0.854617	0.85003	0.0667136	0.0537946	0.113171	20	20	20	6.46357	14	14	./plots_combined/ACCD.pdf	Acetyl-coenzyme A carboxylase carboxyl transferase subunit beta
40	ACCD	51.9	1	0.893303	0.870334	0.00191942	0.0605689	0.0402659	20	20	20	6.46357	14	14	./plots_combined/ACCD.pdf	Acetyl-coenzyme A carboxylase carboxyl transferase subunit beta
41	ACCD	54.8	1	0.848521	0.788203	0.0469205	0.102569	0.0611818	20	20	20	6.46357	11	11	./plots_combined/ACCD.pdf	Acetyl-coenzyme A carboxylase carboxyl transferase subunit beta
42	ACCD	57.9	1	0.828391	0.761867	0.0253162	0.0453447	0.116686	20	20	20	6.46357	12	12	./plots_combined/ACCD.pdf	Acetyl-coenzyme A carboxylase carboxyl transferase subunit beta
43	ACCD	60.5	1	0.739396	0.764784	0.138333	0.0281121	0.178272	20	20	20	6.46357	10	10	./plots_combined/ACCD.pdf	Acetyl-coenzyme A carboxylase carboxyl transferase subunit beta
44	ACCD	63.6	1	0.967511	0.923591	0.0607585	0.00250607	0.146375	20	20	20	6.46357	6	6	./plots_combined/ACCD.pdf	Acetyl-coenzyme A carboxylase carboxyl transferase subunit beta
45	ACCD	67	1	1.31786	1.13742	0.0897051	0.0465627	0.0602957	20	20	20	6.46357	2	2	./plots_combined/ACCD.pdf	Acetyl-coenzyme A carboxylase carboxyl transferase subunit beta
46	ACCD	71.3	1	1.1989	0.848075	0.10811	0.108488	0.186389	20	20	20	6.46357	2	2	./plots_combined/ACCD.pdf	Acetyl-coenzyme A carboxylase carboxyl transferase subunit beta
47	ACEA	42	1	1.69055	1.60504	0.124021	0.0869484	0.146226	20	20	20	6.76388	18	18	./plots_combined/ACEA.pdf	Isocitrate lyase
48	ACEA	45.4	1	1.75579	1.67944	0.0425629	0.0385131	0.0465991	20	20	20	6.76388	18	18	./plots_combined/ACEA.pdf	Isocitrate lyase
49	ACEA	49	1	1.78203	1.77481	0.0168484	0.0266057	0.0397444	20	20	20	6.76388	19	19	./plots_combined/ACEA.pdf	Isocitrate lyase
50	ACEA	51.9	1	1.31293	1.56941	0.0370698	0.126198	0.0709535	20	20	20	6.76388	20	20	./plots_combined/ACEA.pdf	Isocitrate lyase
51	ACEA	54.8	1	1.00515	1.0363	0.122558	0.00986083	0.173729	20	20	20	6.76388	13	13	./plots_combined/ACEA.pdf	Isocitrate lyase
52	ACEA	57.9	1	3.1869	2.69482	0.184324	0.184852	0.0788515	20	20	20	6.76388	11	11	./plots_combined/ACEA.pdf	Isocitrate lyase
53	ACEA	60.5	1	5.39959	3.99079	0.00295664	0.00898931	0.248771	20	20	20	6.76388	9	9	./plots_combined/ACEA.pdf	Isocitrate lyase
54	ACEA	63.6	1	4.68859	3.2483	0.261303	0.00922318	0.140568	20	20	20	6.76388	9	9	./plots_combined/ACEA.pdf	Isocitrate lyase
55	ACEA	67	1	4.3623	3.91354	0.159538	0.17784	0.38943	20	20	20	6.76388	6	6	./plots_combined/ACEA.pdf	Isocitrate lyase
56	ACEA	71.3	1	5.50762	4.50155	0.241798	0.0298462	0.188018	20	20	20	6.76388	5	5	./plots_combined/ACEA.pdf	Isocitrate lyase
57	ACEB	42	1	1.67958	1.56726	0.0710526	0.0579623	0.0409917	20	20	20	6.52476	24	24	./plots_combined/ACEB.pdf	Malate synthase A
58	ACEB	45.4	1	1.75052	1.69925	0.0657673	0.00137998	0.023052	20	20	20	6.52476	22	22	./plots_combined/ACEB.pdf	Malate synthase A
59	ACEB	49	1	1.71543	1.76529	0.0767974	0.0702128	0.0379977	20	20	20	6.52476	25	25	./plots_combined/ACEB.pdf	Malate synthase A
60	ACEB	51.9	1	1.62215	1.63713	0.000680864	0.0072009	0.0826676	20	20	20	6.52476	24	24	./plots_combined/ACEB.pdf	Malate synthase A
61	ACEB	54.8	1	1.42002	1.52472	0.00547044	0.00599746	0.0720217	20	20	20	6.52476	24	24	./plots_combined/ACEB.pdf	Malate synthase A
62	ACEB	57.9	1	1.44038	1.68563	0.0501772	0.00963103	0.0332636	20	20	20	6.52476	17	17	./plots_combined/ACEB.pdf	Malate synthase A
63	ACEB	60.5	1	1.52855	1.62508	0.071675	0.0421562	0.0897304	20	20	20	6.52476	10	10	./plots_combined/ACEB.pdf	Malate synthase A
64	ACEB	63.6	1	1.7523	1.76413	0.0784163	0.0629321	0.0535158	20	20	20	6.52476	9	9	./plots_combined/ACEB.pdf	Malate synthase A
65	ACEB	67	1	1.77452	1.98447	0.0574621	0.0875635	0.0432392	20	20	20	6.52476	4	4	./plots_combined/ACEB.pdf	Malate synthase A
66	ACEB	71.3	1	1.84841	1.79437	0.093928	0.13158	0.191218	20	20	20	6.52476	2	2	./plots_combined/ACEB.pdf	Malate synthase A
67	ACEE	42	1	1.10084	1.34234	0.188496	0.12481	0.102107	20	20	20	6.97835	48	48	./plots_combined/ACEE.pdf	Pyruvate dehydrogenase E1 component
68	ACEE	45.4	1	1.19332	1.41943	0.157259	0.0581305	0.113877	20	20	20	6.97835	47	47	./plots_combined/ACEE.pdf	Pyruvate dehydrogenase E1 component
69	ACEE	49	1	1.09487	1.32147	0.074847	0.0311336	0.144035	20	20	20	6.97835	49	49	./plots_combined/ACEE.pdf	Pyruvate dehydrogenase E1 component
70	ACEE	51.9	1	1.02491	1.27121	0.108835	0.0724918	0.074667	20	20	20	6.97835	53	53	./plots_combined/ACEE.pdf	Pyruvate dehydrogenase E1 component
71	ACEE	54.8	1	0.865714	1.13432	0.118853	0.0365368	0.0406642	20	20	20	6.97835	43	43	./plots_combined/ACEE.pdf	Pyruvate dehydrogenase E1 component
72	ACEE	57.9	1	0.479648	0.722011	0.226072	0.0431552	0.101138	20	20	20	6.97835	40	40	./plots_combined/ACEE.pdf	Pyruvate dehydrogenase E1 component
73	ACEE	60.5	1	0.655269	0.842635	0.0686621	0.164926	0.0998255	20	20	20	6.97835	24	24	./plots_combined/ACEE.pdf	Pyruvate dehydrogenase E1 component
74	ACEE	63.6	1	1.85134	1.23538	0.0761427	0.0856981	0.0838968	20	20	20	6.97835	14	14	./plots_combined/ACEE.pdf	Pyruvate dehydrogenase E1 component
75	ACEE	67	1	2.80832	1.58599	0.372434	0.145025	0.0167329	20	20	20	6.97835	9	9	./plots_combined/ACEE.pdf	Pyruvate dehydrogenase E1 component
76	ACEE	71.3	1	3.31857	1.4864	0.17702	0.0384023	0.0331891	20	20	20	6.97835	8	8	./plots_combined/ACEE.pdf	Pyruvate dehydrogenase E1 component
77	ACEF	42	1	1.03015	1.22951	0.149335	0.0811425	0.0931013	20	20	20	6.9073	26	26	./plots_combined/ACEF.pdf	Dihydrolipoyllysine-residue acetyltransferase component of pyruvate dehydrogenase complex
78	ACEF	45.4	1	1.11306	1.27904	0.17235	0.0491764	0.0797362	20	20	20	6.9073	28	28	./plots_combined/ACEF.pdf	Dihydrolipoyllysine-residue acetyltransferase component of pyruvate dehydrogenase complex
79	ACEF	49	1	1.04053	1.18729	0.0568328	0.0161092	0.00992302	20	20	20	6.9073	27	27	./plots_combined/ACEF.pdf	Dihydrolipoyllysine-residue acetyltransferase component of pyruvate dehydrogenase complex
80	ACEF	51.9	1	0.952939	1.14164	0.133287	0.0695838	0.0309557	20	20	20	6.9073	28	28	./plots_combined/ACEF.pdf	Dihydrolipoyllysine-residue acetyltransferase component of pyruvate dehydrogenase complex
81	ACEF	54.8	1	0.81215	1.06586	0.118044	0.0555828	0.0191386	20	20	20	6.9073	24	24	./plots_combined/ACEF.pdf	Dihydrolipoyllysine-residue acetyltransferase component of pyruvate dehydrogenase complex
82	ACEF	57.9	1	0.439261	0.628367	0.225531	0.0658056	0.0130983	20	20	20	6.9073	22	22	./plots_combined/ACEF.pdf	Dihydrolipoyllysine-residue acetyltransferase component of pyruvate dehydrogenase complex
83	ACEF	60.5	1	0.958082	0.896632	0.0642814	0.0957394	0.0676644	20	20	20	6.9073	16	16	./plots_combined/ACEF.pdf	Dihydrolipoyllysine-residue acetyltransferase component of pyruvate dehydrogenase complex
84	ACEF	63.6	1	2.8231	1.70214	0.202538	0.0475502	0.078651	20	20	20	6.9073	10	10	./plots_combined/ACEF.pdf	Dihydrolipoyllysine-residue acetyltransferase component of pyruvate dehydrogenase complex
85	ACEF	67	1	4.13959	2.08901	0.307675	0.176901	0.225207	20	20	20	6.9073	8	8	./plots_combined/ACEF.pdf	Dihydrolipoyllysine-residue acetyltransferase component of pyruvate dehydrogenase complex
86	ACEF	71.3	1	3.81082	1.7149	0.126176	0.125321	0.184615	20	20	20	6.9073	7	7	./plots_combined/ACEF.pdf	Dihydrolipoyllysine-residue acetyltransferase component of pyruvate dehydrogenase complex
87	ACKA	42	1	1.04167	1.14381	0.0485798	0.0210516	0.0734832	20	20	20	7.30254	16	16	./plots_combined/ACKA.pdf	Acetate kinase
88	ACKA	45.4	1	1.0026	1.18056	0.0264355	0.0176865	0.0300906	20	20	20	7.30254	15	15	./plots_combined/ACKA.pdf	Acetate kinase
89	ACKA	49	1	1.01736	1.11661	0.0502698	0.0459268	0.0543814	20	20	20	7.30254	15	15	./plots_combined/ACKA.pdf	Acetate kinase
90	ACKA	51.9	1	1.03622	1.13005	0.0189296	0.0138128	0.0658078	20	20	20	7.30254	15	15	./plots_combined/ACKA.pdf	Acetate kinase
91	ACKA	54.8	1	1.00589	1.03706	0.130415	0.0469352	0.0526604	20	20	20	7.30254	13	13	./plots_combined/ACKA.pdf	Acetate kinase
92	ACKA	57.9	1	1.0001	1.00998	0.174021	0.0604183	0.013927	20	20	20	7.30254	12	12	./plots_combined/ACKA.pdf	Acetate kinase
93	ACKA	60.5	1	0.979229	1.1034	0.181319	0.0569986	0.00135709	20	20	20	7.30254	13	13	./plots_combined/ACKA.pdf	Acetate kinase
94	ACKA	63.6	1	0.914481	1.08693	0.106427	0.114098	0.0949963	20	20	20	7.30254	10	10	./plots_combined/ACKA.pdf	Acetate kinase
95	ACKA	67	1	0.863479	1.13599	0.150711	0.089546	0.0768973	20	20	20	7.30254	10	10	./plots_combined/ACKA.pdf	Acetate kinase
96	ACKA	71.3	1	0.97168	1.18219	0.0613834	0.00050036	0.0844682	20	20	20	7.30254	7	7	./plots_combined/ACKA.pdf	Acetate kinase
97	ACNA	42	1	1.30826	1.45639	0.0894183	0.0205667	0.071037	20	20	20	6.31307	24	24	./plots_combined/ACNA.pdf	Aconitate hydratase A
98	ACNA	45.4	1	1.30106	1.46541	0.0625436	0.00360863	0.0647727	20	20	20	6.31307	27	27	./plots_combined/ACNA.pdf	Aconitate hydratase A
99	ACNA	49	1	1.28986	1.48777	0.0022297	0.0171121	0.0676769	20	20	20	6.31307	25	25	./plots_combined/ACNA.pdf	Aconitate hydratase A
100	ACNA	51.9	1	1.30132	1.44582	0.0657391	0.024304	0.0107334	20	20	20	6.31307	26	26	./plots_combined/ACNA.pdf	Aconitate hydratase A
101	ACNA	54.8	1	1.30297	1.45595	0.0343747	0.00481842	0.0419345	20	20	20	6.31307	24	24	./plots_combined/ACNA.pdf	Aconitate hydratase A
102	ACNA	57.9	1	1.33495	1.48805	0.0298178	0.0124341	0.00885277	20	20	20	6.31307	25	25	./plots_combined/ACNA.pdf	Aconitate hydratase A
103	ACNA	60.5	1	1.27403	1.49786	0.176541	0.0443241	0.00426754	20	20	20	6.31307	20	20	./plots_combined/ACNA.pdf	Aconitate hydratase A
104	ACNA	63.6	1	1.36971	1.62331	0.0629077	0.105627	0.0237439	20	20	20	6.31307	18	18	./plots_combined/ACNA.pdf	Aconitate hydratase A
105	ACNA	67	1	1.38331	1.74902	0.11583	0.134619	0.0135288	20	20	20	6.31307	14	14	./plots_combined/ACNA.pdf	Aconitate hydratase A
106	ACNA	71.3	1	1.30755	1.66437	0.127475	0.0753163	0.121793	20	20	20	6.31307	14	14	./plots_combined/ACNA.pdf	Aconitate hydratase A
107	ACNB	42	1	0.55469	0.562319	0.0636252	0.0892061	0.0293914	18	18	18	6.14023	30	30	./plots_combined/ACNB.pdf	Aconitate hydratase B
108	ACNB	45.4	1	0.545814	0.551265	0.0985635	0.0586228	0.024956	18	18	18	6.14023	33	33	./plots_combined/ACNB.pdf	Aconitate hydratase B
109	ACNB	49	1	0.536819	0.562919	0.0984474	0.101794	0.0145968	18	18	18	6.14023	29	29	./plots_combined/ACNB.pdf	Aconitate hydratase B
110	ACNB	51.9	1	0.481836	0.523417	0.0976926	0.0403701	0.0635511	18	18	18	6.14023	31	31	./plots_combined/ACNB.pdf	Aconitate hydratase B
111	ACNB	54.8	1	0.63317	0.792834	0.16259	0.00159147	0.12801	18	18	18	6.14023	16	16	./plots_combined/ACNB.pdf	Aconitate hydratase B
112	ACNB	57.9	1	0.929547	1.07588	0.0690225	0.00824812	0.0273289	18	18	18	6.14023	14	14	./plots_combined/ACNB.pdf	Aconitate hydratase B
113	ACNB	60.5	1	1.10007	1.24516	0.0351888	0.0705805	0.0231731	18	18	18	6.14023	6	6	./plots_combined/ACNB.pdf	Aconitate hydratase B
114	ACNB	63.6	1	1.08177	1.16552	0.0299016	0.017984	0.107712	18	18	18	6.14023	7	7	./plots_combined/ACNB.pdf	Aconitate hydratase B
115	ACNB	67	1	1.04229	1.19528	0.120859	0.0675645	0.319169	18	18	18	6.14023	3	3	./plots_combined/ACNB.pdf	Aconitate hydratase B
116	ACPP	42	1	0.815882	0.6714	0.726759	0.27801	0.149498	20	20	20	6.74703	5	5	./plots_combined/ACPP.pdf	Acyl carrier protein
117	ACPP	45.4	1	0.541462	0.496542	0.195531	0.160907	0.13741	20	20	20	6.74703	5	5	./plots_combined/ACPP.pdf	Acyl carrier protein
118	ACPP	49	1	0.557335	0.545643	0.274352	0.288601	0.011082	20	20	20	6.74703	5	5	./plots_combined/ACPP.pdf	Acyl carrier protein
119	ACPP	51.9	1	0.797251	0.804308	0.349853	0.307737	0.228374	20	20	20	6.74703	5	5	./plots_combined/ACPP.pdf	Acyl carrier protein
120	ACPP	54.8	1	0.820984	0.836307	0.140828	0.145204	0.0259147	20	20	20	6.74703	4	4	./plots_combined/ACPP.pdf	Acyl carrier protein
121	ACPP	57.9	1	0.898757	0.841077	0.265298	0.0646999	0.0224684	20	20	20	6.74703	5	5	./plots_combined/ACPP.pdf	Acyl carrier protein
122	ACPP	60.5	1	0.93219	0.947462	0.0268207	0.033333	0.150671	20	20	20	6.74703	4	4	./plots_combined/ACPP.pdf	Acyl carrier protein
123	ACPP	63.6	1	0.847037	0.849853	0.105968	0.0640683	0.0733509	20	20	20	6.74703	4	4	./plots_combined/ACPP.pdf	Acyl carrier protein
124	ACPP	67	1	0.742694	0.820939	0.276088	0.526761	0.0463137	20	20	20	6.74703	2	2	./plots_combined/ACPP.pdf	Acyl carrier protein
125	ACPP	71.3	1	0.846916	0.884006	0.159106	0.0979037	0.0633035	20	20	20	6.74703	3	3	./plots_combined/ACPP.pdf	Acyl carrier protein
126	ACRA	42	1	1.18443	1.16801	0.0150178	0.0414825	0.025617	20	20	20	6.70655	16	16	./plots_combined/ACRA.pdf	Multidrug efflux pump subunit AcrA
127	ACRA	45.4	1	1.2279	1.19648	0.117673	0.0101497	0.0635059	20	20	20	6.70655	17	17	./plots_combined/ACRA.pdf	Multidrug efflux pump subunit AcrA
128	ACRA	49	1	1.22606	1.2101	0.0252064	0.0691773	0.00501766	20	20	20	6.70655	19	19	./plots_combined/ACRA.pdf	Multidrug efflux pump subunit AcrA
129	ACRA	51.9	1	1.12314	1.11392	0.00048179	0.0201345	0.012625	20	20	20	6.70655	17	17	./plots_combined/ACRA.pdf	Multidrug efflux pump subunit AcrA
130	ACRA	54.8	1	1.04447	1.07165	0.150375	0.0454042	0.0138014	20	20	20	6.70655	16	16	./plots_combined/ACRA.pdf	Multidrug efflux pump subunit AcrA
131	ACRA	57.9	1	1.04087	1.0327	0.0179556	0.0478952	0.00782019	20	20	20	6.70655	14	14	./plots_combined/ACRA.pdf	Multidrug efflux pump subunit AcrA
132	ACRA	60.5	1	0.928114	0.99763	0.0509791	0.0425347	0.104989	20	20	20	6.70655	16	16	./plots_combined/ACRA.pdf	Multidrug efflux pump subunit AcrA
133	ACRA	63.6	1	0.86926	0.898939	0.137301	0.113089	0.00743253	20	20	20	6.70655	15	15	./plots_combined/ACRA.pdf	Multidrug efflux pump subunit AcrA
134	ACRA	67	1	0.813428	0.806915	0.0975316	0.00624598	0.0325708	20	20	20	6.70655	14	14	./plots_combined/ACRA.pdf	Multidrug efflux pump subunit AcrA
135	ACRA	71.3	1	0.832013	0.781264	0.090682	0.167504	0.347613	20	20	20	6.70655	10	10	./plots_combined/ACRA.pdf	Multidrug efflux pump subunit AcrA
136	ACRB	42	1	1.45312	1.50325	0.0496849	0.0330311	0.173192	20	20	20	6.35848	18	18	./plots_combined/ACRB.pdf	Multidrug efflux pump subunit AcrB
137	ACRB	45.4	1	1.45652	1.51389	0.0528915	0.00669277	0.0918118	20	20	20	6.35848	19	19	./plots_combined/ACRB.pdf	Multidrug efflux pump subunit AcrB
138	ACRB	49	1	1.39194	1.43927	0.0628369	0.0711175	0.109443	20	20	20	6.35848	19	19	./plots_combined/ACRB.pdf	Multidrug efflux pump subunit AcrB
139	ACRB	51.9	1	1.42894	1.36001	0.0194697	0.0335476	0.110812	20	20	20	6.35848	19	19	./plots_combined/ACRB.pdf	Multidrug efflux pump subunit AcrB
140	ACRB	54.8	1	1.34143	1.3088	0.0149728	0.0101855	0.0238109	20	20	20	6.35848	15	15	./plots_combined/ACRB.pdf	Multidrug efflux pump subunit AcrB
141	ACRB	57.9	1	1.1591	1.24105	0.121526	0.0259855	0.0169527	20	20	20	6.35848	17	17	./plots_combined/ACRB.pdf	Multidrug efflux pump subunit AcrB
142	ACRB	60.5	1	1.01804	1.17406	0.0336273	0.0948875	0.107582	20	20	20	6.35848	18	18	./plots_combined/ACRB.pdf	Multidrug efflux pump subunit AcrB
143	ACRB	63.6	1	0.921202	0.990493	0.0572281	0.0435113	0.00695829	20	20	20	6.35848	10	10	./plots_combined/ACRB.pdf	Multidrug efflux pump subunit AcrB
144	ACRB	67	1	0.781606	0.867326	0.135443	0.0281779	0.0548879	20	20	20	6.35848	7	7	./plots_combined/ACRB.pdf	Multidrug efflux pump subunit AcrB
145	ACRB	71.3	1	0.764672	0.854299	0.0456946	0.0558937	0.235255	20	20	20	6.35848	3	3	./plots_combined/ACRB.pdf	Multidrug efflux pump subunit AcrB
146	ACS	42	1	1.34151	1.37292	0.0146185	0.0246234	0.0257897	16	16	16	6.37936	18	18	./plots_combined/ACS.pdf	Acetyl-coenzyme A synthetase
147	ACS	45.4	1	1.29416	1.3598	0.00841474	0.0499367	0.00172717	16	16	16	6.37936	19	19	./plots_combined/ACS.pdf	Acetyl-coenzyme A synthetase
148	ACS	49	1	1.30028	1.35138	0.0719985	0.0157734	0.0165308	16	16	16	6.37936	19	19	./plots_combined/ACS.pdf	Acetyl-coenzyme A synthetase
149	ACS	51.9	1	1.32901	1.45687	0.00727069	0.0407295	0.0827277	16	16	16	6.37936	20	20	./plots_combined/ACS.pdf	Acetyl-coenzyme A synthetase
150	ACS	54.8	1	1.1327	1.39053	0.0543186	0.0509489	0.0117736	16	16	16	6.37936	17	17	./plots_combined/ACS.pdf	Acetyl-coenzyme A synthetase
151	ACS	57.9	1	0.992994	1.66293	0.0656436	0.101209	0.0236752	16	16	16	6.37936	14	14	./plots_combined/ACS.pdf	Acetyl-coenzyme A synthetase
152	ACS	60.5	1	1.96353	1.62503	0.00583221	0.0220979	0.115352	16	16	16	6.37936	4	4	./plots_combined/ACS.pdf	Acetyl-coenzyme A synthetase
153	ACS	63.6	1	1.88959	1.9007	0.32586	0.0548884	0.144581	16	16	16	6.37936	3	3	./plots_combined/ACS.pdf	Acetyl-coenzyme A synthetase
154	ACTP	42	NA	NA	NA	-Inf	-Inf	-Inf	20	20	20	6.03726	1	1	./plots_combined/ACTP.pdf	Cation/acetate symporter ActP
155	ACTP	45.4	1	2.24083	1.29717	0.0163356	0.182997	0.122254	20	20	20	6.03726	2	2	./plots_combined/ACTP.pdf	Cation/acetate symporter ActP
156	ACTP	49	NA	NA	NA	-Inf	-Inf	-Inf	20	20	20	6.03726	1	1	./plots_combined/ACTP.pdf	Cation/acetate symporter ActP
157	ACTP	51.9	1	2.28767	1.3426	0.00176594	0.142909	0.178222	20	20	20	6.03726	3	3	./plots_combined/ACTP.pdf	Cation/acetate symporter ActP
158	ACTP	54.8	1	2.36971	1.39123	0.0459683	0.160793	0.0772235	20	20	20	6.03726	3	3	./plots_combined/ACTP.pdf	Cation/acetate symporter ActP
159	ACTP	57.9	1	2.12563	1.33141	0.0372215	0.0442889	0.00794729	20	20	20	6.03726	3	3	./plots_combined/ACTP.pdf	Cation/acetate symporter ActP
160	ACTP	60.5	1	1.80573	1.39615	0.00456544	0.0476039	0.123049	20	20	20	6.03726	2	2	./plots_combined/ACTP.pdf	Cation/acetate symporter ActP
161	ACTP	63.6	1	2.04888	1.61666	0.0597041	0.101956	0.105622	20	20	20	6.03726	2	2	./plots_combined/ACTP.pdf	Cation/acetate symporter ActP
162	ACTP	67	NA	NA	NA	-Inf	-Inf	-Inf	20	20	20	6.03726	1	1	./plots_combined/ACTP.pdf	Cation/acetate symporter ActP
163	ACTP	71.3	NA	NA	NA	-Inf	-Inf	-Inf	20	20	20	6.03726	1	1	./plots_combined/ACTP.pdf	Cation/acetate symporter ActP
164	ACUI	42	1	1.23162	1.13155	0.0262996	0.0179477	0.0592988	10	10	10	6.26327	4	4	./plots_combined/ACUI.pdf	Probable acrylyl-CoA reductase AcuI
165	ACUI	45.4	1	1.22591	1.13508	0.182923	0.00427026	0.0168474	10	10	10	6.26327	5	5	./plots_combined/ACUI.pdf	Probable acrylyl-CoA reductase AcuI
166	ACUI	49	1	1.08585	1.01009	0.113984	0.00769718	0.00383489	10	10	10	6.26327	4	4	./plots_combined/ACUI.pdf	Probable acrylyl-CoA reductase AcuI
167	ACUI	51.9	1	1.14762	1.06166	0.0290162	0.00764598	0.0485103	10	10	10	6.26327	7	7	./plots_combined/ACUI.pdf	Probable acrylyl-CoA reductase AcuI
168	ACUI	54.8	1	1.04304	1.16802	0.00270042	0.0320697	0.0930001	10	10	10	6.26327	3	3	./plots_combined/ACUI.pdf	Probable acrylyl-CoA reductase AcuI
169	ADE	42	1	0.801734	0.934583	0.128661	0.0359578	0.0730637	18	18	17	5.43733	7	7	./plots_combined/ADE.pdf	Adenine deaminase
170	ADE	45.4	1	0.830686	1.02872	0.0464294	0.0552049	0.00729315	18	18	17	5.43733	7	7	./plots_combined/ADE.pdf	Adenine deaminase
171	ADE	49	1	0.840128	0.964872	0.149437	0.0628992	0.0110132	18	18	17	5.43733	7	7	./plots_combined/ADE.pdf	Adenine deaminase
172	ADE	51.9	1	0.862136	1.00511	0.0822765	0.00993099	0.03924	18	18	17	5.43733	7	7	./plots_combined/ADE.pdf	Adenine deaminase
173	ADE	54.8	1	0.76443	0.83922	0.145226	0.0164485	0.0541503	18	18	17	5.43733	8	8	./plots_combined/ADE.pdf	Adenine deaminase
174	ADE	57.9	1	0.827792	0.811742	0.0184609	0.0619444	0.0693375	18	18	17	5.43733	6	6	./plots_combined/ADE.pdf	Adenine deaminase
175	ADE	60.5	1	0.824307	0.760386	0.0611196	0.18935	0.258563	18	18	17	5.43733	4	4	./plots_combined/ADE.pdf	Adenine deaminase
176	ADE	63.6	1	0.879892	0.792245	0.137619	0.00703423	0.131234	18	18	17	5.43733	3	3	./plots_combined/ADE.pdf	Adenine deaminase
177	ADE	67	NA	NA	NA	-Inf	-Inf	-Inf	18	18	17	5.43733	1	1	./plots_combined/ADE.pdf	Adenine deaminase
178	ADEP	42	NA	NA	NA	-Inf	-Inf	-Inf	18	18	18	5.5814	1	1	./plots_combined/ADEP.pdf	Adenine permease AdeP
179	ADEP	45.4	NA	NA	NA	-Inf	-Inf	-Inf	18	18	18	5.5814	1	1	./plots_combined/ADEP.pdf	Adenine permease AdeP
180	ADEP	49	NA	NA	NA	-Inf	-Inf	-Inf	18	18	18	5.5814	1	1	./plots_combined/ADEP.pdf	Adenine permease AdeP
181	ADEP	51.9	NA	NA	NA	-Inf	-Inf	-Inf	18	18	18	5.5814	1	1	./plots_combined/ADEP.pdf	Adenine permease AdeP
182	ADEP	54.8	NA	NA	NA	-Inf	-Inf	-Inf	18	18	18	5.5814	1	1	./plots_combined/ADEP.pdf	Adenine permease AdeP
183	ADEP	57.9	NA	NA	NA	-Inf	-Inf	-Inf	18	18	18	5.5814	1	1	./plots_combined/ADEP.pdf	Adenine permease AdeP
184	ADEP	60.5	1	0.864514	0.975762	0.122053	0.00849805	0.170349	18	18	18	5.5814	2	2	./plots_combined/ADEP.pdf	Adenine permease AdeP
185	ADEP	63.6	1	0.791812	0.919876	0.00710319	0.0358723	0.103826	18	18	18	5.5814	2	2	./plots_combined/ADEP.pdf	Adenine permease AdeP
186	ADEP	67	NA	NA	NA	-Inf	-Inf	-Inf	18	18	18	5.5814	1	1	./plots_combined/ADEP.pdf	Adenine permease AdeP
187	ADHE	42	1	0.907136	0.817982	0.01785	0.064723	0.0570099	20	20	20	6.87115	36	36	./plots_combined/ADHE.pdf	Aldehyde-alcohol dehydrogenase
188	ADHE	45.4	1	1.00515	0.866169	0.0975734	0.00744068	0.0762843	20	20	20	6.87115	36	36	./plots_combined/ADHE.pdf	Aldehyde-alcohol dehydrogenase
189	ADHE	49	1	0.916028	0.854092	0.117164	0.00659143	0.0509626	20	20	20	6.87115	34	34	./plots_combined/ADHE.pdf	Aldehyde-alcohol dehydrogenase
190	ADHE	51.9	1	1.11812	1.01376	0.153097	0.0266202	0.041254	20	20	20	6.87115	33	33	./plots_combined/ADHE.pdf	Aldehyde-alcohol dehydrogenase
191	ADHE	54.8	1	1.12874	0.87755	0.0979648	0.0943214	0.100213	20	20	20	6.87115	35	35	./plots_combined/ADHE.pdf	Aldehyde-alcohol dehydrogenase
192	ADHE	57.9	1	1.08042	0.824193	0.0650922	0.0449685	0.0253033	20	20	20	6.87115	34	34	./plots_combined/ADHE.pdf	Aldehyde-alcohol dehydrogenase
193	ADHE	60.5	1	0.947032	0.806364	0.0381222	0.0120671	0.064707	20	20	20	6.87115	32	32	./plots_combined/ADHE.pdf	Aldehyde-alcohol dehydrogenase
194	ADHE	63.6	1	0.828906	0.714418	0.110517	0.0194433	0.058691	20	20	20	6.87115	30	30	./plots_combined/ADHE.pdf	Aldehyde-alcohol dehydrogenase
195	ADHE	67	1	0.502896	0.48501	0.0394421	0.0622177	0.0153193	20	20	20	6.87115	23	23	./plots_combined/ADHE.pdf	Aldehyde-alcohol dehydrogenase
196	ADHE	71.3	1	0.925184	0.6595	0.172987	0.114842	0.0799898	20	20	20	6.87115	5	5	./plots_combined/ADHE.pdf	Aldehyde-alcohol dehydrogenase
197	ADHP	42	NA	NA	NA	-Inf	-Inf	-Inf	14	14	14	5.47484	1	1	./plots_combined/ADHP.pdf	Alcohol dehydrogenase, propanol-preferring
198	ADHP	45.4	NA	NA	NA	-Inf	-Inf	-Inf	14	14	14	5.47484	1	1	./plots_combined/ADHP.pdf	Alcohol dehydrogenase, propanol-preferring
199	ADHP	49	NA	NA	NA	-Inf	-Inf	-Inf	14	14	14	5.47484	1	1	./plots_combined/ADHP.pdf	Alcohol dehydrogenase, propanol-preferring
200	ADHP	51.9	1	1.60504	1.80162	0.00167793	0.0904413	0.0207344	14	14	14	5.47484	2	2	./plots_combined/ADHP.pdf	Alcohol dehydrogenase, propanol-preferring
201	ADHP	54.8	1	1.51345	1.77582	0.189981	0.122105	0.0935974	14	14	14	5.47484	2	2	./plots_combined/ADHP.pdf	Alcohol dehydrogenase, propanol-preferring
202	ADHP	57.9	1	1.70491	1.89485	0.10296	0.00101314	0.0589197	14	14	14	5.47484	2	2	./plots_combined/ADHP.pdf	Alcohol dehydrogenase, propanol-preferring
203	ADHP	60.5	NA	NA	NA	-Inf	-Inf	-Inf	14	14	14	5.47484	1	1	./plots_combined/ADHP.pdf	Alcohol dehydrogenase, propanol-preferring
204	ADK	42	1	0.800722	0.948182	0.155513	0.0506707	0.0727657	20	20	20	6.77838	14	14	./plots_combined/ADK.pdf	Adenylate kinase
205	ADK	45.4	1	0.778143	0.909862	0.332088	0.0110316	0.100496	20	20	20	6.77838	15	15	./plots_combined/ADK.pdf	Adenylate kinase
206	ADK	49	1	0.778377	0.910107	0.117836	0.0150478	0.0138006	20	20	20	6.77838	15	15	./plots_combined/ADK.pdf	Adenylate kinase
207	ADK	51.9	1	0.868448	1.01717	0.271914	0.0696561	0.0283545	20	20	20	6.77838	15	15	./plots_combined/ADK.pdf	Adenylate kinase
208	ADK	54.8	1	0.749864	1.00405	0.151111	0.0807459	0.0761448	20	20	20	6.77838	16	16	./plots_combined/ADK.pdf	Adenylate kinase
209	ADK	57.9	1	0.8678	1.08148	0.228606	0.04837	0.0844959	20	20	20	6.77838	15	15	./plots_combined/ADK.pdf	Adenylate kinase
210	ADK	60.5	1	1.06211	1.04001	0.106595	0.000917998	0.239868	20	20	20	6.77838	12	12	./plots_combined/ADK.pdf	Adenylate kinase
211	ADK	63.6	1	1.0789	1.22577	0.227215	0.336501	0.110383	20	20	20	6.77838	12	12	./plots_combined/ADK.pdf	Adenylate kinase
212	ADK	67	1	0.952208	1.03583	0.108726	0.0649028	0.383986	20	20	20	6.77838	10	10	./plots_combined/ADK.pdf	Adenylate kinase
213	ADK	71.3	1	0.931951	0.959158	0.119809	0.0853126	0.0678142	20	20	20	6.77838	10	10	./plots_combined/ADK.pdf	Adenylate kinase
214	AGAR	42	1	0.975582	1.1071	0.0938016	0.0240693	0.036008	18	18	18	5.54978	5	5	./plots_combined/AGAR.pdf	Putative aga operon transcriptional repressor
215	AGAR	45.4	1	1.01778	1.04786	0.0212411	0.133813	0.135592	18	18	18	5.54978	8	8	./plots_combined/AGAR.pdf	Putative aga operon transcriptional repressor
216	AGAR	49	1	0.986123	1.05157	0.0139915	0.128107	0.11302	18	18	18	5.54978	7	7	./plots_combined/AGAR.pdf	Putative aga operon transcriptional repressor
217	AGAR	51.9	1	0.970341	0.964593	0.0217123	0.0303177	0.0241537	18	18	18	5.54978	8	8	./plots_combined/AGAR.pdf	Putative aga operon transcriptional repressor
218	AGAR	54.8	1	0.953948	0.988677	0.0142559	0.0431758	0.0136494	18	18	18	5.54978	9	9	./plots_combined/AGAR.pdf	Putative aga operon transcriptional repressor
219	AGAR	57.9	1	0.934571	0.959986	0.00140217	0.0298301	0.0556085	18	18	18	5.54978	8	8	./plots_combined/AGAR.pdf	Putative aga operon transcriptional repressor
220	AGAR	60.5	1	0.875182	0.882892	0.208749	0.0936737	0.170333	18	18	18	5.54978	4	4	./plots_combined/AGAR.pdf	Putative aga operon transcriptional repressor
221	AGAR	63.6	1	1.20109	1.30389	0.279035	0.487213	0.361839	18	18	18	5.54978	3	3	./plots_combined/AGAR.pdf	Putative aga operon transcriptional repressor
222	AGAR	67	NA	NA	NA	-Inf	-Inf	-Inf	18	18	18	5.54978	1	1	./plots_combined/AGAR.pdf	Putative aga operon transcriptional repressor
223	AGP	42	1	1.38179	1.42256	0.134982	0.0550249	0.0343222	18	18	18	6.39949	13	13	./plots_combined/AGP.pdf	Glucose-1-phosphatase
224	AGP	45.4	1	1.49913	1.33322	0.0409569	0.0137969	0.0244191	18	18	18	6.39949	13	13	./plots_combined/AGP.pdf	Glucose-1-phosphatase
225	AGP	49	1	1.52311	1.39271	0.0450103	0.0527583	0.036926	18	18	18	6.39949	14	14	./plots_combined/AGP.pdf	Glucose-1-phosphatase
226	AGP	51.9	1	1.61915	1.41814	0.189052	0.0561848	0.0456512	18	18	18	6.39949	16	16	./plots_combined/AGP.pdf	Glucose-1-phosphatase
227	AGP	54.8	1	1.43473	1.33502	0.0245171	0.0469889	0.0111781	18	18	18	6.39949	15	15	./plots_combined/AGP.pdf	Glucose-1-phosphatase
228	AGP	57.9	1	1.48101	1.45066	0.139875	0.00280655	0.0514532	18	18	18	6.39949	15	15	./plots_combined/AGP.pdf	Glucose-1-phosphatase
229	AGP	60.5	1	1.25934	1.42901	0.101404	0.00598768	0.149901	18	18	18	6.39949	12	12	./plots_combined/AGP.pdf	Glucose-1-phosphatase
230	AGP	63.6	1	0.798527	0.923457	0.380851	0.222628	0.0584394	18	18	18	6.39949	4	4	./plots_combined/AGP.pdf	Glucose-1-phosphatase
231	AGP	67	1	0.781527	0.794607	0.0447637	0.0990818	0.0473275	18	18	18	6.39949	2	2	./plots_combined/AGP.pdf	Glucose-1-phosphatase
232	AHPC	42	1	1.02871	1.11422	0.0839251	0.00360488	0.101701	20	20	20	7.35387	10	10	./plots_combined/AHPC.pdf	Alkyl hydroperoxide reductase subunit C
233	AHPC	45.4	1	1.01209	1.13396	0.111503	0.0136559	0.0903708	20	20	20	7.35387	12	12	./plots_combined/AHPC.pdf	Alkyl hydroperoxide reductase subunit C
234	AHPC	49	1	1.06128	1.14009	0.0703515	0.0600973	0.0384371	20	20	20	7.35387	13	13	./plots_combined/AHPC.pdf	Alkyl hydroperoxide reductase subunit C
235	AHPC	51.9	1	1.07486	1.10375	0.0291607	0.0954151	0.045776	20	20	20	7.35387	12	12	./plots_combined/AHPC.pdf	Alkyl hydroperoxide reductase subunit C
236	AHPC	54.8	1	0.992252	1.01617	0.0288815	0.121642	0.0735994	20	20	20	7.35387	11	11	./plots_combined/AHPC.pdf	Alkyl hydroperoxide reductase subunit C
237	AHPC	57.9	1	1.05396	0.972186	0.293044	0.247715	0.184778	20	20	20	7.35387	12	12	./plots_combined/AHPC.pdf	Alkyl hydroperoxide reductase subunit C
238	AHPC	60.5	1	0.918068	0.957314	0.320394	0.241063	0.0610962	20	20	20	7.35387	11	11	./plots_combined/AHPC.pdf	Alkyl hydroperoxide reductase subunit C
239	AHPC	63.6	1	0.582241	0.620925	0.155384	0.0622078	0.0233789	20	20	20	7.35387	10	10	./plots_combined/AHPC.pdf	Alkyl hydroperoxide reductase subunit C
240	AHPC	67	1	0.881804	0.930546	0.0583737	0.0481868	0.0395883	20	20	20	7.35387	6	6	./plots_combined/AHPC.pdf	Alkyl hydroperoxide reductase subunit C
241	AHPC	71.3	1	1.02041	1.03208	0.0617551	0.0592483	0.0374888	20	20	20	7.35387	7	7	./plots_combined/AHPC.pdf	Alkyl hydroperoxide reductase subunit C
242	AHPF	42	1	1.12266	1.28195	0.020682	0.0323659	0.00720926	20	20	20	6.47291	25	25	./plots_combined/AHPF.pdf	Alkyl hydroperoxide reductase subunit F
243	AHPF	45.4	1	1.13975	1.33413	0.00655537	0.0217499	0.00642777	20	20	20	6.47291	24	24	./plots_combined/AHPF.pdf	Alkyl hydroperoxide reductase subunit F
244	AHPF	49	1	1.09804	1.27732	0.0611056	0.0523596	0.0103332	20	20	20	6.47291	26	26	./plots_combined/AHPF.pdf	Alkyl hydroperoxide reductase subunit F
245	AHPF	51.9	1	1.09247	1.25927	0.00884392	0.0468183	0.0119153	20	20	20	6.47291	26	26	./plots_combined/AHPF.pdf	Alkyl hydroperoxide reductase subunit F
246	AHPF	54.8	1	0.993443	1.11238	0.0179698	0.153842	0.0689847	20	20	20	6.47291	22	22	./plots_combined/AHPF.pdf	Alkyl hydroperoxide reductase subunit F
247	AHPF	57.9	1	1.00892	1.12237	0.00335928	0.0594095	0.00579289	20	20	20	6.47291	23	23	./plots_combined/AHPF.pdf	Alkyl hydroperoxide reductase subunit F
248	AHPF	60.5	1	0.851252	1.02494	0.0998233	0.0240456	0.134921	20	20	20	6.47291	18	18	./plots_combined/AHPF.pdf	Alkyl hydroperoxide reductase subunit F
249	AHPF	63.6	1	1.28376	1.3536	0.148954	0.00274825	0.159935	20	20	20	6.47291	7	7	./plots_combined/AHPF.pdf	Alkyl hydroperoxide reductase subunit F
250	AHPF	67	1	1.35366	1.49288	0.190699	0.0336696	0.0426535	20	20	20	6.47291	4	4	./plots_combined/AHPF.pdf	Alkyl hydroperoxide reductase subunit F
251	AHPF	71.3	1	1.60424	1.54424	0.0304004	0.00694487	0.105119	20	20	20	6.47291	2	2	./plots_combined/AHPF.pdf	Alkyl hydroperoxide reductase subunit F
252	AHR	42	1	1.58306	1.39463	0.105743	0.0827777	0.0776385	20	20	20	6.01598	4	4	./plots_combined/AHR.pdf	Aldehyde reductase Ahr
253	AHR	45.4	1	1.42088	1.25893	0.0157492	0.0799132	0.0353407	20	20	20	6.01598	5	5	./plots_combined/AHR.pdf	Aldehyde reductase Ahr
254	AHR	49	1	1.42521	1.22335	0.0649753	0.067415	0.163577	20	20	20	6.01598	5	5	./plots_combined/AHR.pdf	Aldehyde reductase Ahr
255	AHR	51.9	1	1.47825	1.28648	0.00668023	0.0454732	0.0308849	20	20	20	6.01598	6	6	./plots_combined/AHR.pdf	Aldehyde reductase Ahr
256	AHR	54.8	1	1.35804	1.16014	0.164352	0.241306	0.079482	20	20	20	6.01598	7	7	./plots_combined/AHR.pdf	Aldehyde reductase Ahr
257	AHR	57.9	1	1.42424	1.24117	0.0850748	0.0678951	0.0204076	20	20	20	6.01598	5	5	./plots_combined/AHR.pdf	Aldehyde reductase Ahr
258	AHR	60.5	1	1.25879	1.3624	0.203015	0.0475969	0.140241	20	20	20	6.01598	5	5	./plots_combined/AHR.pdf	Aldehyde reductase Ahr
259	AHR	63.6	1	1.06687	1.18633	0.0917657	0.265882	0.0930397	20	20	20	6.01598	6	6	./plots_combined/AHR.pdf	Aldehyde reductase Ahr
260	AHR	67	1	1.03494	1.2737	0.0274331	0.0685507	0.136105	20	20	20	6.01598	3	3	./plots_combined/AHR.pdf	Aldehyde reductase Ahr
261	AHR	71.3	NA	NA	NA	-Inf	-Inf	-Inf	20	20	20	6.01598	1	1	./plots_combined/AHR.pdf	Aldehyde reductase Ahr
262	AIDB	42	1	1.43142	1.31996	0.0987594	0.0120399	0.156833	16	16	16	5.57583	4	4	./plots_combined/AIDB.pdf	Putative acyl-CoA dehydrogenase AidB
263	AIDB	45.4	1	1.35487	1.19612	0.252998	0.0265595	0.177349	16	16	16	5.57583	4	4	./plots_combined/AIDB.pdf	Putative acyl-CoA dehydrogenase AidB
264	AIDB	49	1	1.36734	1.20108	0.0876204	0.0145293	0.0816231	16	16	16	5.57583	5	5	./plots_combined/AIDB.pdf	Putative acyl-CoA dehydrogenase AidB
265	AIDB	51.9	1	1.58987	1.23465	0.142031	0.000299037	0.116421	16	16	16	5.57583	4	4	./plots_combined/AIDB.pdf	Putative acyl-CoA dehydrogenase AidB
266	AIDB	54.8	1	1.57865	1.21663	0.151937	0.0245638	0.0301512	16	16	16	5.57583	6	6	./plots_combined/AIDB.pdf	Putative acyl-CoA dehydrogenase AidB
267	AIDB	57.9	1	1.71369	1.48605	0.0840122	0.00647674	0.0604867	16	16	16	5.57583	5	5	./plots_combined/AIDB.pdf	Putative acyl-CoA dehydrogenase AidB
268	AIDB	60.5	1	1.45364	1.24258	0.0496523	0.0148576	0.0562628	16	16	16	5.57583	5	5	./plots_combined/AIDB.pdf	Putative acyl-CoA dehydrogenase AidB
269	AIDB	63.6	1	1.09154	0.935787	0.0523489	0.0822869	0.387593	16	16	16	5.57583	2	2	./plots_combined/AIDB.pdf	Putative acyl-CoA dehydrogenase AidB
270	ALAA	42	1	0.903292	0.98571	0.0216661	0.0710852	0.0987995	14	14	14	5.45497	9	9	./plots_combined/ALAA.pdf	Glutamate-pyruvate aminotransferase AlaA
271	ALAA	45.4	1	0.920172	1.03248	0.0323626	0.0822627	0.044974	14	14	14	5.45497	8	8	./plots_combined/ALAA.pdf	Glutamate-pyruvate aminotransferase AlaA
272	ALAA	49	1	0.897608	1.21503	0.0227738	0.00100997	0.0619275	14	14	14	5.45497	11	11	./plots_combined/ALAA.pdf	Glutamate-pyruvate aminotransferase AlaA
273	ALAA	51.9	1	0.79845	0.992403	0.202117	0.0305725	0.131189	14	14	14	5.45497	5	5	./plots_combined/ALAA.pdf	Glutamate-pyruvate aminotransferase AlaA
274	ALAA	54.8	NA	NA	NA	-Inf	-Inf	-Inf	14	14	14	5.45497	1	1	./plots_combined/ALAA.pdf	Glutamate-pyruvate aminotransferase AlaA
275	ALAA	57.9	1	1.07628	1.23859	0.173742	0.00965051	0.147054	14	14	14	5.45497	2	2	./plots_combined/ALAA.pdf	Glutamate-pyruvate aminotransferase AlaA
276	ALAA	60.5	1	1.04211	1.27899	0.0281826	0.352895	0.0497551	14	14	14	5.45497	2	2	./plots_combined/ALAA.pdf	Glutamate-pyruvate aminotransferase AlaA
277	ALAC	42	1	0.698553	0.711571	0.198225	0.161598	0.158691	12	12	12	5.50827	2	2	./plots_combined/ALAC.pdf	Glutamate-pyruvate aminotransferase AlaC
278	ALAC	45.4	1	0.759927	0.82578	0.0995286	0.13645	0.0454795	12	12	12	5.50827	3	3	./plots_combined/ALAC.pdf	Glutamate-pyruvate aminotransferase AlaC
279	ALAC	49	1	0.751942	0.796247	0.0457741	0.135377	0.0743377	12	12	12	5.50827	4	4	./plots_combined/ALAC.pdf	Glutamate-pyruvate aminotransferase AlaC
280	ALAC	51.9	1	0.759037	0.842335	0.0740283	0.0250652	0.0616116	12	12	12	5.50827	5	5	./plots_combined/ALAC.pdf	Glutamate-pyruvate aminotransferase AlaC
281	ALAC	54.8	1	0.730404	0.829181	0.0868836	0.0334119	0.0812269	12	12	12	5.50827	3	3	./plots_combined/ALAC.pdf	Glutamate-pyruvate aminotransferase AlaC
282	ALAC	57.9	1	0.939222	1.27148	0.0392785	0.0876815	0.0903265	12	12	12	5.50827	2	2	./plots_combined/ALAC.pdf	Glutamate-pyruvate aminotransferase AlaC
283	ALAS	42	1	0.895592	0.991269	0.07619	0.00956537	0.011398	18	18	18	6.33473	51	51	./plots_combined/ALAS.pdf	Alanine--tRNA ligase
284	ALAS	45.4	1	0.928135	1.02034	0.0180679	0.0438697	0.0393807	18	18	18	6.33473	47	47	./plots_combined/ALAS.pdf	Alanine--tRNA ligase
285	ALAS	49	1	0.934188	1.01955	0.042698	0.0735043	0.0589961	18	18	18	6.33473	52	52	./plots_combined/ALAS.pdf	Alanine--tRNA ligase
286	ALAS	51.9	1	0.889966	0.965481	0.0477192	0.0352422	0.123378	18	18	18	6.33473	49	49	./plots_combined/ALAS.pdf	Alanine--tRNA ligase
287	ALAS	54.8	1	0.824069	0.910566	0.0264337	0.0642714	0.150045	18	18	18	6.33473	44	44	./plots_combined/ALAS.pdf	Alanine--tRNA ligase
288	ALAS	57.9	1	0.859674	0.982821	0.0114337	0.0818532	0.0623461	18	18	18	6.33473	37	37	./plots_combined/ALAS.pdf	Alanine--tRNA ligase
289	ALAS	60.5	1	0.994803	1.12183	0.0699524	0.124749	0.062443	18	18	18	6.33473	14	14	./plots_combined/ALAS.pdf	Alanine--tRNA ligase
290	ALAS	63.6	1	1.73606	1.49361	0.545626	0.0469532	0.371369	18	18	18	6.33473	2	2	./plots_combined/ALAS.pdf	Alanine--tRNA ligase
291	ALAS	67	1	1.9956	1.61386	0.0539503	0.109964	0.0340995	18	18	18	6.33473	2	2	./plots_combined/ALAS.pdf	Alanine--tRNA ligase
292	ALDA	42	1	0.989746	0.88409	0.0708973	0.0869209	0.149694	20	20	20	6.77369	28	28	./plots_combined/ALDA.pdf	Lactaldehyde dehydrogenase
293	ALDA	45.4	1	1.00683	0.925079	0.0246836	0.0467299	0.013195	20	20	20	6.77369	27	27	./plots_combined/ALDA.pdf	Lactaldehyde dehydrogenase
294	ALDA	49	1	1.04425	0.923664	0.0478622	0.00886396	0.0464821	20	20	20	6.77369	25	25	./plots_combined/ALDA.pdf	Lactaldehyde dehydrogenase
295	ALDA	51.9	1	1.02884	0.917895	0.038509	0.0585206	0.0880155	20	20	20	6.77369	28	28	./plots_combined/ALDA.pdf	Lactaldehyde dehydrogenase
296	ALDA	54.8	1	0.954908	0.884657	0.0293715	0.0457046	0.00264034	20	20	20	6.77369	26	26	./plots_combined/ALDA.pdf	Lactaldehyde dehydrogenase
297	ALDA	57.9	1	1.07539	0.940513	0.0553344	0.0170392	0.0023459	20	20	20	6.77369	24	24	./plots_combined/ALDA.pdf	Lactaldehyde dehydrogenase
298	ALDA	60.5	1	1.31673	1.03728	0.0496249	0.0742293	0.139657	20	20	20	6.77369	18	18	./plots_combined/ALDA.pdf	Lactaldehyde dehydrogenase
299	ALDA	63.6	1	1.30913	1.15221	0.0510734	0.240857	0.0271169	20	20	20	6.77369	15	15	./plots_combined/ALDA.pdf	Lactaldehyde dehydrogenase
300	ALDA	67	1	1.59743	1.491	0.0999572	0.0132672	0.37173	20	20	20	6.77369	6	6	./plots_combined/ALDA.pdf	Lactaldehyde dehydrogenase
301	ALDA	71.3	1	2.48203	1.88586	0.0741661	0.0565147	0.0472071	20	20	20	6.77369	4	4	./plots_combined/ALDA.pdf	Lactaldehyde dehydrogenase
302	ALDB	42	1	1.80234	1.62264	0.0235894	0.128418	0.0757841	20	20	20	6.16592	14	14	./plots_combined/ALDB.pdf	Aldehyde dehydrogenase B
303	ALDB	45.4	1	1.84367	1.66454	0.0620854	0.130763	0.0528727	20	20	20	6.16592	13	13	./plots_combined/ALDB.pdf	Aldehyde dehydrogenase B
304	ALDB	49	1	1.85952	1.67828	0.0376565	0.0361466	0.0555896	20	20	20	6.16592	13	13	./plots_combined/ALDB.pdf	Aldehyde dehydrogenase B
305	ALDB	51.9	1	1.86588	1.75897	0.0430119	0.0874519	0.0637724	20	20	20	6.16592	13	13	./plots_combined/ALDB.pdf	Aldehyde dehydrogenase B
306	ALDB	54.8	1	1.73378	1.74842	0.00360037	0.073434	0.00604682	20	20	20	6.16592	12	12	./plots_combined/ALDB.pdf	Aldehyde dehydrogenase B
307	ALDB	57.9	1	1.43801	1.76645	0.100387	0.0958974	0.0161707	20	20	20	6.16592	12	12	./plots_combined/ALDB.pdf	Aldehyde dehydrogenase B
308	ALDB	60.5	1	1.78967	2.13538	0.156677	0.0561641	0.145314	20	20	20	6.16592	9	9	./plots_combined/ALDB.pdf	Aldehyde dehydrogenase B
309	ALDB	63.6	1	1.75607	1.68113	0.0115322	0.064435	0.0198236	20	20	20	6.16592	7	7	./plots_combined/ALDB.pdf	Aldehyde dehydrogenase B
310	ALDB	67	1	2.03231	1.77749	0.178214	0.121399	0.290073	20	20	20	6.16592	5	5	./plots_combined/ALDB.pdf	Aldehyde dehydrogenase B
311	ALDB	71.3	1	2.53865	2.0023	0.274483	0.0750552	0.328153	20	20	20	6.16592	2	2	./plots_combined/ALDB.pdf	Aldehyde dehydrogenase B
312	ALLE	45.4	1	1.111	1.08121	0.0276908	0.0565269	0.104035	18	18	18	5.16163	2	2	./plots_combined/ALLE.pdf	(S)-ureidoglycine aminohydrolase
313	ALLE	49	NA	NA	NA	-Inf	-Inf	-Inf	18	18	18	5.16163	1	1	./plots_combined/ALLE.pdf	(S)-ureidoglycine aminohydrolase
314	ALLE	51.9	1	1.6102	1.09561	0.184037	0.130874	0.139636	18	18	18	5.16163	2	2	./plots_combined/ALLE.pdf	(S)-ureidoglycine aminohydrolase
315	ALLE	54.8	NA	NA	NA	-Inf	-Inf	-Inf	18	18	18	5.16163	1	1	./plots_combined/ALLE.pdf	(S)-ureidoglycine aminohydrolase
316	ALLE	57.9	NA	NA	NA	-Inf	-Inf	-Inf	18	18	18	5.16163	1	1	./plots_combined/ALLE.pdf	(S)-ureidoglycine aminohydrolase
317	ALLE	60.5	1	1.38005	1.22407	0.21253	0.115436	0.177114	18	18	18	5.16163	2	2	./plots_combined/ALLE.pdf	(S)-ureidoglycine aminohydrolase
318	ALLE	63.6	NA	NA	NA	-Inf	-Inf	-Inf	18	18	18	5.16163	1	1	./plots_combined/ALLE.pdf	(S)-ureidoglycine aminohydrolase
319	ALLE	67	NA	NA	NA	-Inf	-Inf	-Inf	18	18	18	5.16163	1	1	./plots_combined/ALLE.pdf	(S)-ureidoglycine aminohydrolase
320	ALLE	71.3	1	1.28352	1.29683	0.388477	0.0947775	0.304606	18	18	18	5.16163	2	2	./plots_combined/ALLE.pdf	(S)-ureidoglycine aminohydrolase
321	ALLR	42	1	0.872693	0.87856	0.000524574	0.047806	0.0357908	14	14	14	5.92328	5	5	./plots_combined/ALLR.pdf	HTH-type transcriptional repressor AllR
322	ALLR	45.4	1	0.894179	0.863829	0.0557424	0.0311779	0.00309642	14	14	14	5.92328	6	6	./plots_combined/ALLR.pdf	HTH-type transcriptional repressor AllR
323	ALLR	49	1	0.867664	0.866448	0.00239364	0.049972	0.115815	14	14	14	5.92328	6	6	./plots_combined/ALLR.pdf	HTH-type transcriptional repressor AllR
324	ALLR	51.9	1	0.793029	0.788524	0.0368555	0.0624656	0.0399247	14	14	14	5.92328	6	6	./plots_combined/ALLR.pdf	HTH-type transcriptional repressor AllR
325	ALLR	54.8	1	0.696397	0.630014	0.0363622	0.0149724	0.28705	14	14	14	5.92328	4	4	./plots_combined/ALLR.pdf	HTH-type transcriptional repressor AllR
326	ALLR	57.9	1	0.666089	0.67671	0.0261081	0.0400489	0.19607	14	14	14	5.92328	3	3	./plots_combined/ALLR.pdf	HTH-type transcriptional repressor AllR
327	ALLR	60.5	NA	NA	NA	-Inf	-Inf	-Inf	14	14	14	5.92328	1	1	./plots_combined/ALLR.pdf	HTH-type transcriptional repressor AllR
328	ALSB	42	1	0.505603	0.500484	0.0914622	0.0972702	0.0500642	19	20	18	5.01559	6	6	./plots_combined/ALSB.pdf	D-allose-binding periplasmic protein
329	ALSB	45.4	1	0.523692	0.506641	0.0452607	0.143025	0.073023	19	20	18	5.01559	6	6	./plots_combined/ALSB.pdf	D-allose-binding periplasmic protein
330	ALSB	49	1	0.548899	0.500134	0.0219819	0.00128998	0.0634967	19	20	18	5.01559	5	5	./plots_combined/ALSB.pdf	D-allose-binding periplasmic protein
331	ALSB	51.9	1	0.691692	0.555141	0.0733236	0.275934	0.042286	19	20	18	5.01559	2	2	./plots_combined/ALSB.pdf	D-allose-binding periplasmic protein
332	ALSB	54.8	NA	NA	NA	-Inf	-Inf	-Inf	19	20	18	5.01559	1	1	./plots_combined/ALSB.pdf	D-allose-binding periplasmic protein
333	ALSB	57.9	1	0.609667	0.522809	0.0602038	0.0337477	0.374758	19	20	18	5.01559	2	2	./plots_combined/ALSB.pdf	D-allose-binding periplasmic protein
334	ALSB	60.5	1	0.587815	0.522147	0.0983338	0.0221105	0.0551425	19	20	18	5.01559	2	2	./plots_combined/ALSB.pdf	D-allose-binding periplasmic protein
335	ALSB	63.6	NA	NA	NA	-Inf	-Inf	-Inf	19	20	18	5.01559	1	1	./plots_combined/ALSB.pdf	D-allose-binding periplasmic protein
336	ALSB	67	NA	NA	NA	-Inf	-Inf	-Inf	19	20	18	5.01559	1	1	./plots_combined/ALSB.pdf	D-allose-binding periplasmic protein
337	ALSB	71.3	1	0.420822	0.365081	0.0483676	0.184744	0.301251	19	20	18	5.01559	2	2	./plots_combined/ALSB.pdf	D-allose-binding periplasmic protein
338	AMIA	42	1	0.682296	0.850619	0.00835151	0.109594	0.0555727	12	12	12	5.73008	5	5	./plots_combined/AMIA.pdf	N-acetylmuramoyl-L-alanine amidase AmiA
339	AMIA	45.4	1	0.743369	0.885796	0.167884	0.133035	0.0717588	12	12	12	5.73008	6	6	./plots_combined/AMIA.pdf	N-acetylmuramoyl-L-alanine amidase AmiA
340	AMIA	49	1	0.750898	0.958973	0.0605439	0.0119864	0.00566404	12	12	12	5.73008	6	6	./plots_combined/AMIA.pdf	N-acetylmuramoyl-L-alanine amidase AmiA
341	AMIA	51.9	1	0.68934	0.905446	0.131162	0.0202289	0.0699155	12	12	12	5.73008	3	3	./plots_combined/AMIA.pdf	N-acetylmuramoyl-L-alanine amidase AmiA
342	AMIA	54.8	1	0.51676	0.67106	0.0813962	0.301647	0.163394	12	12	12	5.73008	2	2	./plots_combined/AMIA.pdf	N-acetylmuramoyl-L-alanine amidase AmiA
343	AMIA	71.3	NA	NA	NA	-Inf	-Inf	-Inf	12	12	12	5.73008	1	1	./plots_combined/AMIA.pdf	N-acetylmuramoyl-L-alanine amidase AmiA
344	AMIB	42	1	0.79364	0.815916	0.132568	0.0869859	0.123105	12	12	12	5.37906	3	3	./plots_combined/AMIB.pdf	N-acetylmuramoyl-L-alanine amidase AmiB
345	AMIB	45.4	1	0.790403	0.774326	0.0375293	0.0590936	0.00179046	12	12	12	5.37906	2	2	./plots_combined/AMIB.pdf	N-acetylmuramoyl-L-alanine amidase AmiB
346	AMIB	49	1	0.7953	0.719167	0.0297925	0.148145	0.046824	12	12	12	5.37906	2	2	./plots_combined/AMIB.pdf	N-acetylmuramoyl-L-alanine amidase AmiB
347	AMIB	51.9	1	0.860385	0.808291	0.0542136	0.0850263	0.0291743	12	12	12	5.37906	3	3	./plots_combined/AMIB.pdf	N-acetylmuramoyl-L-alanine amidase AmiB
348	AMIB	54.8	NA	NA	NA	-Inf	-Inf	-Inf	12	12	12	5.37906	1	1	./plots_combined/AMIB.pdf	N-acetylmuramoyl-L-alanine amidase AmiB
349	AMIB	57.9	NA	NA	NA	-Inf	-Inf	-Inf	12	12	12	5.37906	1	1	./plots_combined/AMIB.pdf	N-acetylmuramoyl-L-alanine amidase AmiB
350	AMIC	42	1	0.760046	0.875302	0.0881068	0.0197243	8.17374e-05	10	10	10	5.41907	4	4	./plots_combined/AMIC.pdf	N-acetylmuramoyl-L-alanine amidase AmiC
351	AMIC	45.4	1	0.769189	0.8792	0.144826	0.0676553	0.0364877	10	10	10	5.41907	4	4	./plots_combined/AMIC.pdf	N-acetylmuramoyl-L-alanine amidase AmiC
352	AMIC	49	1	0.743296	0.86595	0.0355024	0.131189	0.000448718	10	10	10	5.41907	3	3	./plots_combined/AMIC.pdf	N-acetylmuramoyl-L-alanine amidase AmiC
353	AMIC	51.9	1	0.659897	0.818056	0.0803591	0.0838664	0.174223	10	10	10	5.41907	4	4	./plots_combined/AMIC.pdf	N-acetylmuramoyl-L-alanine amidase AmiC
354	AMIC	54.8	NA	NA	NA	-Inf	-Inf	-Inf	10	10	10	5.41907	1	1	./plots_combined/AMIC.pdf	N-acetylmuramoyl-L-alanine amidase AmiC
355	AMN	42	1	0.982994	0.907282	0.0124924	0.00250192	0.0587671	16	16	16	5.97577	6	6	./plots_combined/AMN.pdf	AMP nucleosidase
356	AMN	45.4	1	1.00921	0.96643	0.0705244	0.0304771	0.0739232	16	16	16	5.97577	7	7	./plots_combined/AMN.pdf	AMP nucleosidase
357	AMN	49	1	1.00002	0.929676	0.030475	0.00406174	0.0383077	16	16	16	5.97577	10	10	./plots_combined/AMN.pdf	AMP nucleosidase
358	AMN	51.9	1	1.02301	0.938869	0.0451241	0.0181864	0.0900599	16	16	16	5.97577	10	10	./plots_combined/AMN.pdf	AMP nucleosidase
359	AMN	54.8	1	0.968297	0.852203	0.0475471	0.0523825	0.00124886	16	16	16	5.97577	10	10	./plots_combined/AMN.pdf	AMP nucleosidase
360	AMN	57.9	1	1.0232	0.915107	0.0437611	0.0139569	0.0609052	16	16	16	5.97577	11	11	./plots_combined/AMN.pdf	AMP nucleosidase
361	AMN	60.5	1	0.976659	0.992492	0.083084	0.0588249	0.192927	16	16	16	5.97577	10	10	./plots_combined/AMN.pdf	AMP nucleosidase
362	AMN	63.6	1	0.907079	0.960742	0.079792	0.0499538	0.0888861	16	16	16	5.97577	5	5	./plots_combined/AMN.pdf	AMP nucleosidase
363	AMPC	42	1	0.859102	0.961638	0.0455017	0.116054	0.00954432	14	14	14	5.51879	5	5	./plots_combined/AMPC.pdf	Beta-lactamase
364	AMPC	45.4	1	0.917756	1.01174	0.0200883	0.0627627	0.081629	14	14	14	5.51879	6	6	./plots_combined/AMPC.pdf	Beta-lactamase
365	AMPC	49	1	0.939122	1.06185	0.0490743	0.0103823	0.0996376	14	14	14	5.51879	6	6	./plots_combined/AMPC.pdf	Beta-lactamase
366	AMPC	51.9	1	0.929609	1.03787	0.00283225	0.0288859	0.00159087	14	14	14	5.51879	8	8	./plots_combined/AMPC.pdf	Beta-lactamase
367	AMPC	54.8	1	0.997479	1.07585	0.0757346	0.0324081	0.102968	14	14	14	5.51879	9	9	./plots_combined/AMPC.pdf	Beta-lactamase
368	AMPC	57.9	1	1.10506	1.15174	0.0603994	0.0675395	0.00183482	14	14	14	5.51879	7	7	./plots_combined/AMPC.pdf	Beta-lactamase
369	AMPC	60.5	NA	NA	NA	-Inf	-Inf	-Inf	14	14	14	5.51879	1	1	./plots_combined/AMPC.pdf	Beta-lactamase
370	AMPG	45.4	NA	NA	NA	-Inf	-Inf	-Inf	14	14	14	5.4219	1	1	./plots_combined/AMPG.pdf	Protein AmpG
371	AMPG	49	NA	NA	NA	-Inf	-Inf	-Inf	14	14	14	5.4219	1	1	./plots_combined/AMPG.pdf	Protein AmpG
372	AMPG	51.9	1	1.03221	0.919751	0.0716433	0.103187	0.0172391	14	14	14	5.4219	4	4	./plots_combined/AMPG.pdf	Protein AmpG
373	AMPG	54.8	1	0.97997	0.860316	0.0946474	0.0497673	0.0557099	14	14	14	5.4219	2	2	./plots_combined/AMPG.pdf	Protein AmpG
374	AMPG	57.9	1	1.03556	0.905242	0.0141812	0.0319002	0.0671207	14	14	14	5.4219	2	2	./plots_combined/AMPG.pdf	Protein AmpG
375	AMPG	60.5	1	1.08349	0.898562	0.0631721	0.0991159	0.0289327	14	14	14	5.4219	3	3	./plots_combined/AMPG.pdf	Protein AmpG
376	AMPG	63.6	NA	NA	NA	-Inf	-Inf	-Inf	14	14	14	5.4219	1	1	./plots_combined/AMPG.pdf	Protein AmpG
377	AMYA	42	NA	NA	NA	-Inf	-Inf	-Inf	14	14	14	5.65717	1	1	./plots_combined/AMYA.pdf	Cytoplasmic alpha-amylase
378	AMYA	49	1	1.39759	1.17077	0.0182434	0.100843	0.0959083	14	14	14	5.65717	4	4	./plots_combined/AMYA.pdf	Cytoplasmic alpha-amylase
379	AMYA	51.9	1	1.4081	1.25542	0.0343128	0.0437025	0.215185	14	14	14	5.65717	3	3	./plots_combined/AMYA.pdf	Cytoplasmic alpha-amylase
380	AMYA	54.8	1	1.5352	1.25331	0.0849692	0.0211575	0.0190529	14	14	14	5.65717	4	4	./plots_combined/AMYA.pdf	Cytoplasmic alpha-amylase
381	AMYA	57.9	1	1.56949	1.2361	0.0415588	0.0762474	0.168729	14	14	14	5.65717	4	4	./plots_combined/AMYA.pdf	Cytoplasmic alpha-amylase
382	AMYA	60.5	1	1.55465	1.14314	0.0783276	0.0115434	0.0474245	14	14	14	5.65717	2	2	./plots_combined/AMYA.pdf	Cytoplasmic alpha-amylase
383	AMYA	63.6	NA	NA	NA	-Inf	-Inf	-Inf	14	14	14	5.65717	1	1	./plots_combined/AMYA.pdf	Cytoplasmic alpha-amylase
384	ANSA	42	1	1.11469	1.17047	0.115062	0.0345474	0.0134727	14	14	14	5.86591	4	4	./plots_combined/ANSA.pdf	L-asparaginase 1
385	ANSA	45.4	1	0.927682	0.98749	0.436691	0.0454986	0.257348	14	14	14	5.86591	4	4	./plots_combined/ANSA.pdf	L-asparaginase 1
386	ANSA	49	1	1.04179	1.10259	0.0968069	0.0169512	0.0287782	14	14	14	5.86591	4	4	./plots_combined/ANSA.pdf	L-asparaginase 1
387	ANSA	51.9	1	1.09021	1.07267	0.062016	0.00866557	0.114791	14	14	14	5.86591	4	4	./plots_combined/ANSA.pdf	L-asparaginase 1
388	ANSA	54.8	1	1.12264	1.1088	0.0827473	0.135688	0.0909255	14	14	14	5.86591	4	4	./plots_combined/ANSA.pdf	L-asparaginase 1
389	ANSA	57.9	1	1.07976	1.1266	0.109019	0.00706412	0.0676484	14	14	14	5.86591	4	4	./plots_combined/ANSA.pdf	L-asparaginase 1
390	ANSA	60.5	1	1.11602	1.16595	0.00581116	0.140525	0.124252	14	14	14	5.86591	3	3	./plots_combined/ANSA.pdf	L-asparaginase 1
391	ANSB	42	1	1.25293	1.1745	0.245823	0.19989	0.0862079	20	20	20	5.5725	5	5	./plots_combined/ANSB.pdf	L-asparaginase 2
392	ANSB	45.4	1	1.25029	1.13788	0.319987	0.214131	0.0859924	20	20	20	5.5725	6	6	./plots_combined/ANSB.pdf	L-asparaginase 2
393	ANSB	49	1	1.36832	1.21555	0.317657	0.224576	0.0101438	20	20	20	5.5725	4	4	./plots_combined/ANSB.pdf	L-asparaginase 2
394	ANSB	51.9	1	1.35018	1.24995	0.248457	0.234885	0.0919095	20	20	20	5.5725	6	6	./plots_combined/ANSB.pdf	L-asparaginase 2
395	ANSB	54.8	1	1.26217	1.22185	0.224142	0.175041	0.13596	20	20	20	5.5725	5	5	./plots_combined/ANSB.pdf	L-asparaginase 2
396	ANSB	57.9	1	1.14897	1.13283	0.262504	0.254681	0.111332	20	20	20	5.5725	6	6	./plots_combined/ANSB.pdf	L-asparaginase 2
397	ANSB	60.5	1	0.993405	1.23022	0.163004	0.162202	0.102658	20	20	20	5.5725	5	5	./plots_combined/ANSB.pdf	L-asparaginase 2
398	ANSB	63.6	1	0.944695	1.18347	0.161591	0.11291	0.00549969	20	20	20	5.5725	3	3	./plots_combined/ANSB.pdf	L-asparaginase 2
399	ANSB	67	1	1.00199	1.29713	0.0555311	0.181291	0.152366	20	20	20	5.5725	2	2	./plots_combined/ANSB.pdf	L-asparaginase 2
400	ANSB	71.3	1	1.21494	1.43862	0.702079	0.0351417	0.166535	20	20	20	5.5725	3	3	./plots_combined/ANSB.pdf	L-asparaginase 2
401	APAH	42	1	1.01254	0.950576	0.0555924	0.0468624	0.0926329	18	18	18	5.73565	3	3	./plots_combined/APAH.pdf	Bis(5'-nucleosyl)-tetraphosphatase [symmetrical]
402	APAH	45.4	1	0.956382	0.910239	0.106096	0.0909399	0.194215	18	18	18	5.73565	3	3	./plots_combined/APAH.pdf	Bis(5'-nucleosyl)-tetraphosphatase [symmetrical]
403	APAH	49	1	0.992614	0.923151	0.0277583	0.0753302	0.0868946	18	18	18	5.73565	3	3	./plots_combined/APAH.pdf	Bis(5'-nucleosyl)-tetraphosphatase [symmetrical]
404	APAH	51.9	1	0.936421	0.86467	0.0550878	0.013475	0.0541208	18	18	18	5.73565	4	4	./plots_combined/APAH.pdf	Bis(5'-nucleosyl)-tetraphosphatase [symmetrical]
405	APAH	54.8	1	0.940654	0.7896	0.0552172	0.0341641	0.0219135	18	18	18	5.73565	3	3	./plots_combined/APAH.pdf	Bis(5'-nucleosyl)-tetraphosphatase [symmetrical]
406	APAH	57.9	1	0.926821	0.73657	0.000895737	0.0242106	0.224841	18	18	18	5.73565	3	3	./plots_combined/APAH.pdf	Bis(5'-nucleosyl)-tetraphosphatase [symmetrical]
407	APAH	60.5	1	0.854458	0.70803	0.124752	0.032589	0.153113	18	18	18	5.73565	4	4	./plots_combined/APAH.pdf	Bis(5'-nucleosyl)-tetraphosphatase [symmetrical]
408	APAH	63.6	1	0.922589	0.738614	0.229192	0.114454	0.0812602	18	18	18	5.73565	4	4	./plots_combined/APAH.pdf	Bis(5'-nucleosyl)-tetraphosphatase [symmetrical]
409	APAH	71.3	NA	NA	NA	-Inf	-Inf	-Inf	18	18	18	5.73565	1	1	./plots_combined/APAH.pdf	Bis(5'-nucleosyl)-tetraphosphatase [symmetrical]
410	APBE	42	1	1.28844	1.32829	0.0529195	0.0980987	0.057129	20	20	20	5.64158	3	3	./plots_combined/APBE.pdf	FAD:protein FMN transferase
411	APBE	45.4	NA	NA	NA	-Inf	-Inf	-Inf	20	20	20	5.64158	1	1	./plots_combined/APBE.pdf	FAD:protein FMN transferase
412	APBE	49	1	1.45984	1.44239	0.0325631	0.105397	0.0257117	20	20	20	5.64158	3	3	./plots_combined/APBE.pdf	FAD:protein FMN transferase
413	APBE	51.9	1	1.29797	1.25046	0.0503586	0.0236837	0.0182884	20	20	20	5.64158	3	3	./plots_combined/APBE.pdf	FAD:protein FMN transferase
414	APBE	54.8	1	1.35857	1.17681	0.0315651	0.0795708	0.000988604	20	20	20	5.64158	2	2	./plots_combined/APBE.pdf	FAD:protein FMN transferase
415	APBE	57.9	1	1.38169	1.11497	0.0495109	0.0340589	0.0576728	20	20	20	5.64158	5	5	./plots_combined/APBE.pdf	FAD:protein FMN transferase
416	APBE	60.5	1	1.15767	1.12241	0.109862	0.000461832	0.253555	20	20	20	5.64158	6	6	./plots_combined/APBE.pdf	FAD:protein FMN transferase
417	APBE	63.6	1	1.14129	1.09781	0.155795	0.285752	0.0146092	20	20	20	5.64158	7	7	./plots_combined/APBE.pdf	FAD:protein FMN transferase
418	APBE	67	1	1.19003	1.19912	0.0497099	0.036989	0.231929	20	20	20	5.64158	7	7	./plots_combined/APBE.pdf	FAD:protein FMN transferase
419	APBE	71.3	1	1.14955	1.07619	0.0342287	0.0608527	0.19775	20	20	20	5.64158	8	8	./plots_combined/APBE.pdf	FAD:protein FMN transferase
420	APHA	42	1	0.403029	0.344777	0.0421044	0.0863414	0.246128	20	20	20	5.9417	4	4	./plots_combined/APHA.pdf	Class B acid phosphatase
421	APHA	45.4	1	0.560034	0.528214	0.045906	0.0158906	0.116122	20	20	20	5.9417	4	4	./plots_combined/APHA.pdf	Class B acid phosphatase
422	APHA	49	1	0.417038	0.363439	0.0151829	0.112448	0.0646194	20	20	20	5.9417	5	5	./plots_combined/APHA.pdf	Class B acid phosphatase
423	APHA	51.9	1	0.433986	0.360047	0.0339598	0.0111022	0.0740595	20	20	20	5.9417	7	7	./plots_combined/APHA.pdf	Class B acid phosphatase
424	APHA	54.8	1	0.409938	0.316005	0.187722	0.0499562	0.0732652	20	20	20	5.9417	5	5	./plots_combined/APHA.pdf	Class B acid phosphatase
425	APHA	57.9	1	0.44945	0.369754	0.212381	0.141104	0.0394003	20	20	20	5.9417	7	7	./plots_combined/APHA.pdf	Class B acid phosphatase
426	APHA	60.5	1	0.357229	0.337807	0.111325	0.062244	0.0352417	20	20	20	5.9417	6	6	./plots_combined/APHA.pdf	Class B acid phosphatase
427	APHA	63.6	1	0.343145	0.337664	0.361002	0.0361042	0.0627588	20	20	20	5.9417	6	6	./plots_combined/APHA.pdf	Class B acid phosphatase
428	APHA	67	1	0.352751	0.318934	0.179708	0.241784	0.176607	20	20	20	5.9417	5	5	./plots_combined/APHA.pdf	Class B acid phosphatase
429	APHA	71.3	1	0.348467	0.336542	0.0536605	0.207986	0.275244	20	20	20	5.9417	5	5	./plots_combined/APHA.pdf	Class B acid phosphatase
430	APPA	42	NA	NA	NA	-Inf	-Inf	-Inf	12	12	12	5.12889	1	1	./plots_combined/APPA.pdf	Periplasmic AppA protein
431	APPA	45.4	1	1.34526	1.16383	0.0493468	0.039104	0.241299	12	12	12	5.12889	4	4	./plots_combined/APPA.pdf	Periplasmic AppA protein
432	APPA	49	1	1.73571	1.22428	0.024829	0.0250002	0.0693671	12	12	12	5.12889	2	2	./plots_combined/APPA.pdf	Periplasmic AppA protein
433	APPA	51.9	1	1.51502	1.06779	0.0376771	0.0695014	0.0350545	12	12	12	5.12889	3	3	./plots_combined/APPA.pdf	Periplasmic AppA protein
434	APPA	54.8	1	1.60665	0.978183	0.119765	0.0686682	0.0104004	12	12	12	5.12889	2	2	./plots_combined/APPA.pdf	Periplasmic AppA protein
435	APPA	57.9	NA	NA	NA	-Inf	-Inf	-Inf	12	12	12	5.12889	1	1	./plots_combined/APPA.pdf	Periplasmic AppA protein
436	APT	42	1	1.39906	1.35487	0.192795	0.0279924	0.0495986	20	20	20	6.96655	9	9	./plots_combined/APT.pdf	Adenine phosphoribosyltransferase
437	APT	45.4	1	1.59695	1.51234	0.0621605	0.0449707	0.0597049	20	20	20	6.96655	9	9	./plots_combined/APT.pdf	Adenine phosphoribosyltransferase
438	APT	49	1	1.54008	1.48345	0.11304	0.0623722	0.0543088	20	20	20	6.96655	8	8	./plots_combined/APT.pdf	Adenine phosphoribosyltransferase
439	APT	51.9	1	1.4718	1.32823	0.0390565	0.0490058	0.000562889	20	20	20	6.96655	8	8	./plots_combined/APT.pdf	Adenine phosphoribosyltransferase
440	APT	54.8	1	1.45223	1.30042	0.0955846	0.0558993	0.110976	20	20	20	6.96655	9	9	./plots_combined/APT.pdf	Adenine phosphoribosyltransferase
441	APT	57.9	1	1.53977	1.40339	0.0789534	0.102898	0.131133	20	20	20	6.96655	9	9	./plots_combined/APT.pdf	Adenine phosphoribosyltransferase
442	APT	60.5	1	1.52954	1.37166	0.0624952	0.0970423	0.152861	20	20	20	6.96655	8	8	./plots_combined/APT.pdf	Adenine phosphoribosyltransferase
443	APT	63.6	1	1.20929	1.2659	0.0864236	0.190918	0.0965887	20	20	20	6.96655	8	8	./plots_combined/APT.pdf	Adenine phosphoribosyltransferase
444	APT	67	1	1.21481	1.25184	0.0274072	0.150807	0.0239063	20	20	20	6.96655	5	5	./plots_combined/APT.pdf	Adenine phosphoribosyltransferase
445	APT	71.3	1	1.40899	1.35522	0.031859	0.0104373	0.0317727	20	20	20	6.96655	5	5	./plots_combined/APT.pdf	Adenine phosphoribosyltransferase
446	ARAF	42	1	1.18472	1.05217	0.0338716	0.0626811	0.0493997	16	16	16	5.17124	3	3	./plots_combined/ARAF.pdf	L-arabinose-binding periplasmic protein
447	ARAF	45.4	1	1.33273	1.09948	0.0605229	0.0907738	0.14536	16	16	16	5.17124	5	5	./plots_combined/ARAF.pdf	L-arabinose-binding periplasmic protein
448	ARAF	49	1	1.32422	1.04703	0.057971	0.134492	0.0260881	16	16	16	5.17124	5	5	./plots_combined/ARAF.pdf	L-arabinose-binding periplasmic protein
449	ARAF	51.9	1	1.60514	1.14836	0.105214	0.107028	0.171306	16	16	16	5.17124	5	5	./plots_combined/ARAF.pdf	L-arabinose-binding periplasmic protein
450	ARAF	54.8	1	1.10166	0.848111	0.00569581	0.0854128	0.0326951	16	16	16	5.17124	3	3	./plots_combined/ARAF.pdf	L-arabinose-binding periplasmic protein
451	ARAF	57.9	NA	NA	NA	-Inf	-Inf	-Inf	16	16	16	5.17124	1	1	./plots_combined/ARAF.pdf	L-arabinose-binding periplasmic protein
452	ARAF	60.5	NA	NA	NA	-Inf	-Inf	-Inf	16	16	16	5.17124	1	1	./plots_combined/ARAF.pdf	L-arabinose-binding periplasmic protein
453	ARAF	67	NA	NA	NA	-Inf	-Inf	-Inf	16	16	16	5.17124	1	1	./plots_combined/ARAF.pdf	L-arabinose-binding periplasmic protein
454	ARCA	42	1	0.989986	0.892679	0.0382331	0.0479212	0.0159373	20	20	20	6.16531	14	14	./plots_combined/ARCA.pdf	Aerobic respiration control protein ArcA
455	ARCA	45.4	1	0.9529	0.910662	0.140391	0.0809458	0.0319923	20	20	20	6.16531	15	15	./plots_combined/ARCA.pdf	Aerobic respiration control protein ArcA
456	ARCA	49	1	0.98366	0.918018	0.0448733	0.0968545	0.0122566	20	20	20	6.16531	14	14	./plots_combined/ARCA.pdf	Aerobic respiration control protein ArcA
457	ARCA	51.9	1	0.956444	0.98944	0.0507076	0.044689	0.133815	20	20	20	6.16531	11	11	./plots_combined/ARCA.pdf	Aerobic respiration control protein ArcA
458	ARCA	54.8	1	1.03226	1.04812	0.0261933	0.0281943	0.0205834	20	20	20	6.16531	9	9	./plots_combined/ARCA.pdf	Aerobic respiration control protein ArcA
459	ARCA	57.9	1	1.10765	1.15505	0.0130237	0.00854562	0.0407247	20	20	20	6.16531	7	7	./plots_combined/ARCA.pdf	Aerobic respiration control protein ArcA
460	ARCA	60.5	1	1.17345	0.998588	0.113539	0.0642694	0.0134011	20	20	20	6.16531	4	4	./plots_combined/ARCA.pdf	Aerobic respiration control protein ArcA
461	ARCA	63.6	1	1.12349	0.984752	0.0122793	0.0308748	0.166282	20	20	20	6.16531	2	2	./plots_combined/ARCA.pdf	Aerobic respiration control protein ArcA
462	ARCA	67	1	1.13911	1.14895	0.14121	0.0818471	0.0263367	20	20	20	6.16531	3	3	./plots_combined/ARCA.pdf	Aerobic respiration control protein ArcA
463	ARCA	71.3	1	1.08705	0.903654	0.0428213	0.0509067	0.215648	20	20	20	6.16531	3	3	./plots_combined/ARCA.pdf	Aerobic respiration control protein ArcA
464	ARCB	42	1	0.845989	0.808775	0.0674452	0.0796191	0.156577	12	12	12	5.74076	11	11	./plots_combined/ARCB.pdf	Aerobic respiration control sensor protein ArcB
465	ARCB	45.4	1	0.797858	0.779826	0.0754079	0.0113949	0.0015841	12	12	12	5.74076	8	8	./plots_combined/ARCB.pdf	Aerobic respiration control sensor protein ArcB
466	ARCB	49	1	0.725661	0.926726	0.0446102	0.183457	0.0814668	12	12	12	5.74076	6	6	./plots_combined/ARCB.pdf	Aerobic respiration control sensor protein ArcB
467	ARCB	51.9	1	0.933113	1.05611	0.150978	0.0993056	0.0490702	12	12	12	5.74076	2	2	./plots_combined/ARCB.pdf	Aerobic respiration control sensor protein ArcB
468	ARCB	54.8	1	1.07398	1.06117	0.385123	0.182342	0.0293095	12	12	12	5.74076	2	2	./plots_combined/ARCB.pdf	Aerobic respiration control sensor protein ArcB
469	ARCB	57.9	1	1.02748	0.974988	0.0416745	0.0799817	0.00479235	12	12	12	5.74076	2	2	./plots_combined/ARCB.pdf	Aerobic respiration control sensor protein ArcB
470	ARGD	42	1	0.971219	1.13155	0.096249	0.0521532	0.0335677	12	12	12	5.58479	3	3	./plots_combined/ARGD.pdf	Acetylornithine/succinyldiaminopimelate aminotransferase
471	ARGD	45.4	1	1.01436	1.23673	0.0512062	0.00870526	0.102927	12	12	12	5.58479	4	4	./plots_combined/ARGD.pdf	Acetylornithine/succinyldiaminopimelate aminotransferase
472	ARGD	49	1	0.987889	1.19722	0.129184	0.127729	0.0417096	12	12	12	5.58479	4	4	./plots_combined/ARGD.pdf	Acetylornithine/succinyldiaminopimelate aminotransferase
473	ARGD	51.9	1	1.16936	1.24481	0.0326631	0.00269952	0.0514559	12	12	12	5.58479	9	9	./plots_combined/ARGD.pdf	Acetylornithine/succinyldiaminopimelate aminotransferase
474	ARGD	54.8	1	1.01133	1.14261	0.151759	0.0892815	0.0214674	12	12	12	5.58479	5	5	./plots_combined/ARGD.pdf	Acetylornithine/succinyldiaminopimelate aminotransferase
475	ARGD	57.9	1	0.974524	1.18398	0.11246	0.140704	0.0614253	12	12	12	5.58479	3	3	./plots_combined/ARGD.pdf	Acetylornithine/succinyldiaminopimelate aminotransferase
476	ARGE	42	1	0.654115	0.699208	0.0313149	0.0465617	0.0142094	20	20	20	5.35984	3	3	./plots_combined/ARGE.pdf	Acetylornithine deacetylase
477	ARGE	45.4	NA	NA	NA	-Inf	-Inf	-Inf	20	20	20	5.35984	1	1	./plots_combined/ARGE.pdf	Acetylornithine deacetylase
478	ARGE	49	NA	NA	NA	-Inf	-Inf	-Inf	20	20	20	5.35984	1	1	./plots_combined/ARGE.pdf	Acetylornithine deacetylase
479	ARGE	51.9	1	0.625822	0.639885	0.00851311	0.0742892	0.0957931	20	20	20	5.35984	2	2	./plots_combined/ARGE.pdf	Acetylornithine deacetylase
480	ARGE	54.8	NA	NA	NA	-Inf	-Inf	-Inf	20	20	20	5.35984	1	1	./plots_combined/ARGE.pdf	Acetylornithine deacetylase
481	ARGE	57.9	NA	NA	NA	-Inf	-Inf	-Inf	20	20	20	5.35984	1	1	./plots_combined/ARGE.pdf	Acetylornithine deacetylase
482	ARGE	60.5	1	0.636661	0.61673	0.11201	0.0644585	0.216594	20	20	20	5.35984	2	2	./plots_combined/ARGE.pdf	Acetylornithine deacetylase
483	ARGE	63.6	NA	NA	NA	-Inf	-Inf	-Inf	20	20	20	5.35984	1	1	./plots_combined/ARGE.pdf	Acetylornithine deacetylase
484	ARGE	67	1	0.859855	0.888011	0.157038	0.116564	0.486463	20	20	20	5.35984	3	3	./plots_combined/ARGE.pdf	Acetylornithine deacetylase
485	ARGE	71.3	NA	NA	NA	-Inf	-Inf	-Inf	20	20	20	5.35984	1	1	./plots_combined/ARGE.pdf	Acetylornithine deacetylase
486	ARGH	42	1	0.889708	0.984255	0.0652925	0.0733994	0.0703243	14	14	14	5.74615	4	4	./plots_combined/ARGH.pdf	Argininosuccinate lyase
487	ARGH	45.4	1	0.860527	0.964458	0.0753133	0.110247	0.137539	14	14	14	5.74615	3	3	./plots_combined/ARGH.pdf	Argininosuccinate lyase
488	ARGH	49	1	0.899029	0.997521	0.0119467	0.159783	0.0513807	14	14	14	5.74615	5	5	./plots_combined/ARGH.pdf	Argininosuccinate lyase
489	ARGH	51.9	1	0.890008	0.96498	0.0623874	0.000749453	0.111126	14	14	14	5.74615	7	7	./plots_combined/ARGH.pdf	Argininosuccinate lyase
490	ARGH	54.8	1	0.875621	0.946555	0.102616	0.0335746	0.0457177	14	14	14	5.74615	9	9	./plots_combined/ARGH.pdf	Argininosuccinate lyase
491	ARGH	57.9	1	0.881122	0.947665	0.0601961	0.0888353	0.0876275	14	14	14	5.74615	8	8	./plots_combined/ARGH.pdf	Argininosuccinate lyase
492	ARGH	60.5	1	0.905658	1.12109	0.0615879	0.0509739	0.0245287	14	14	14	5.74615	5	5	./plots_combined/ARGH.pdf	Argininosuccinate lyase
493	ARGP	42	1	0.758625	0.78202	0.0117276	0.131101	0.147081	10	10	10	5.45022	4	4	./plots_combined/ARGP.pdf	HTH-type transcriptional regulator ArgP
494	ARGP	45.4	1	0.809363	0.79938	0.106011	0.0861855	0.144312	10	10	10	5.45022	5	5	./plots_combined/ARGP.pdf	HTH-type transcriptional regulator ArgP
495	ARGP	49	1	0.711255	0.759176	0.0625749	0.0270844	0.0994325	10	10	10	5.45022	5	5	./plots_combined/ARGP.pdf	HTH-type transcriptional regulator ArgP
496	ARGP	51.9	1	0.653449	0.705307	0.0115977	0.115057	0.0134857	10	10	10	5.45022	5	5	./plots_combined/ARGP.pdf	HTH-type transcriptional regulator ArgP
497	ARGP	54.8	NA	NA	NA	-Inf	-Inf	-Inf	10	10	10	5.45022	1	1	./plots_combined/ARGP.pdf	HTH-type transcriptional regulator ArgP
498	ARGS	42	1	0.934774	0.991744	0.0173716	0.0123989	0.0810501	14	14	14	6.54692	28	28	./plots_combined/ARGS.pdf	Arginine--tRNA ligase
499	ARGS	45.4	1	0.937423	1.01582	0.0643445	0.0514543	0.0021517	14	14	14	6.54692	29	29	./plots_combined/ARGS.pdf	Arginine--tRNA ligase
500	ARGS	49	1	0.955635	1.0087	0.0214525	0.00637957	0.0203327	14	14	14	6.54692	29	29	./plots_combined/ARGS.pdf	Arginine--tRNA ligase
501	ARGS	51.9	1	0.919049	0.9833	0.00079157	0.0163409	0.0292793	14	14	14	6.54692	30	30	./plots_combined/ARGS.pdf	Arginine--tRNA ligase
502	ARGS	54.8	1	0.837318	0.966499	0.12259	0.00183902	0.040921	14	14	14	6.54692	24	24	./plots_combined/ARGS.pdf	Arginine--tRNA ligase
503	ARGS	57.9	1	0.792435	1.29969	0.13783	0.198837	0.104825	14	14	14	6.54692	16	16	./plots_combined/ARGS.pdf	Arginine--tRNA ligase
504	ARGS	60.5	1	1.03753	1.27246	0.0847963	0.141342	0.259197	14	14	14	6.54692	3	3	./plots_combined/ARGS.pdf	Arginine--tRNA ligase
505	ARGT	42	1	1.24023	1.37912	0.0931893	0.105723	0.0480526	20	20	20	6.53951	13	13	./plots_combined/ARGT.pdf	Lysine/arginine/ornithine-binding periplasmic protein
506	ARGT	45.4	1	1.28235	1.45223	0.108	0.0380505	0.217737	20	20	20	6.53951	10	10	./plots_combined/ARGT.pdf	Lysine/arginine/ornithine-binding periplasmic protein
507	ARGT	49	1	1.53087	1.68089	0.0089697	0.063157	0.0521564	20	20	20	6.53951	11	11	./plots_combined/ARGT.pdf	Lysine/arginine/ornithine-binding periplasmic protein
508	ARGT	51.9	1	1.19256	1.29977	0.0691919	0.105824	0.10552	20	20	20	6.53951	11	11	./plots_combined/ARGT.pdf	Lysine/arginine/ornithine-binding periplasmic protein
509	ARGT	54.8	1	1.26906	1.47895	0.0326117	0.0548334	0.0676086	20	20	20	6.53951	10	10	./plots_combined/ARGT.pdf	Lysine/arginine/ornithine-binding periplasmic protein
510	ARGT	57.9	1	1.31406	1.57844	0.0361584	0.0799617	0.114295	20	20	20	6.53951	9	9	./plots_combined/ARGT.pdf	Lysine/arginine/ornithine-binding periplasmic protein
511	ARGT	60.5	1	1.05122	1.51438	0.0470657	0.131741	0.0932977	20	20	20	6.53951	8	8	./plots_combined/ARGT.pdf	Lysine/arginine/ornithine-binding periplasmic protein
512	ARGT	63.6	1	0.972339	1.47903	0.0556097	0.0567306	0.169107	20	20	20	6.53951	8	8	./plots_combined/ARGT.pdf	Lysine/arginine/ornithine-binding periplasmic protein
513	ARGT	67	1	0.950261	1.43883	0.117321	0.10823	0.102249	20	20	20	6.53951	6	6	./plots_combined/ARGT.pdf	Lysine/arginine/ornithine-binding periplasmic protein
514	ARGT	71.3	1	1.05151	1.45563	0.0506148	0.203088	0.0624283	20	20	20	6.53951	6	6	./plots_combined/ARGT.pdf	Lysine/arginine/ornithine-binding periplasmic protein
515	AROA	42	1	0.896387	0.932936	0.0622477	0.0328892	0.0745354	16	16	16	5.71174	11	11	./plots_combined/AROA.pdf	3-phosphoshikimate 1-carboxyvinyltransferase
516	AROA	45.4	1	0.841005	0.923689	0.0678523	0.00848611	0.0394687	16	16	16	5.71174	12	12	./plots_combined/AROA.pdf	3-phosphoshikimate 1-carboxyvinyltransferase
517	AROA	49	1	0.926436	0.96754	0.0115091	0.0593936	0.0627209	16	16	16	5.71174	11	11	./plots_combined/AROA.pdf	3-phosphoshikimate 1-carboxyvinyltransferase
518	AROA	51.9	1	0.885285	0.908935	0.0111538	0.0667247	0.0665615	16	16	16	5.71174	12	12	./plots_combined/AROA.pdf	3-phosphoshikimate 1-carboxyvinyltransferase
519	AROA	54.8	1	0.818945	0.803749	0.0334485	0.0986341	0.00853908	16	16	16	5.71174	9	9	./plots_combined/AROA.pdf	3-phosphoshikimate 1-carboxyvinyltransferase
520	AROA	57.9	1	0.80046	0.769207	0.0113328	0.0696317	0.0832681	16	16	16	5.71174	7	7	./plots_combined/AROA.pdf	3-phosphoshikimate 1-carboxyvinyltransferase
521	AROA	60.5	1	0.87213	0.725775	0.0620461	0.169513	0.0953914	16	16	16	5.71174	3	3	./plots_combined/AROA.pdf	3-phosphoshikimate 1-carboxyvinyltransferase
522	AROA	63.6	NA	NA	NA	-Inf	-Inf	-Inf	16	16	16	5.71174	1	1	./plots_combined/AROA.pdf	3-phosphoshikimate 1-carboxyvinyltransferase
523	AROB	42	1	1.03251	0.997817	0.05734	0.0152432	0.0187615	16	16	16	5.96029	6	6	./plots_combined/AROB.pdf	3-dehydroquinate synthase
524	AROB	45.4	1	0.965446	0.918128	0.0886688	0.0694591	0.0881235	16	16	16	5.96029	6	6	./plots_combined/AROB.pdf	3-dehydroquinate synthase
525	AROB	49	1	0.978191	1.00789	0.0102922	0.0968386	0.0224961	16	16	16	5.96029	6	6	./plots_combined/AROB.pdf	3-dehydroquinate synthase
526	AROB	51.9	1	0.946178	0.939137	0.0716642	0.052543	0.0528713	16	16	16	5.96029	6	6	./plots_combined/AROB.pdf	3-dehydroquinate synthase
527	AROB	54.8	1	0.86614	0.858547	0.00730985	0.21365	0.0144133	16	16	16	5.96029	5	5	./plots_combined/AROB.pdf	3-dehydroquinate synthase
528	AROB	57.9	1	0.8973	0.902561	0.00209043	0.0215392	0.0481318	16	16	16	5.96029	4	4	./plots_combined/AROB.pdf	3-dehydroquinate synthase
529	AROB	60.5	1	0.969081	0.883706	0.115565	0.0664667	0.164525	16	16	16	5.96029	3	3	./plots_combined/AROB.pdf	3-dehydroquinate synthase
530	AROB	63.6	1	0.895736	0.662443	0.318126	0.0191016	0.235168	16	16	16	5.96029	2	2	./plots_combined/AROB.pdf	3-dehydroquinate synthase
531	AROC	42	1	0.856304	0.891728	0.142872	0.0250493	0.0666649	16	16	16	6.60478	9	9	./plots_combined/AROC.pdf	Chorismate synthase
532	AROC	45.4	1	0.825526	0.901986	0.0605621	0.0356823	0.0377173	16	16	16	6.60478	10	10	./plots_combined/AROC.pdf	Chorismate synthase
533	AROC	49	1	0.920162	0.948185	0.0304565	0.0777464	0.0861461	16	16	16	6.60478	10	10	./plots_combined/AROC.pdf	Chorismate synthase
534	AROC	51.9	1	0.865254	0.850752	0.120999	0.0261282	0.110292	16	16	16	6.60478	10	10	./plots_combined/AROC.pdf	Chorismate synthase
535	AROC	54.8	1	0.792955	0.826875	0.0471032	0.0115839	0.0478425	16	16	16	6.60478	9	9	./plots_combined/AROC.pdf	Chorismate synthase
536	AROC	57.9	1	0.754219	0.769789	0.100748	0.0156586	0.0500856	16	16	16	6.60478	11	11	./plots_combined/AROC.pdf	Chorismate synthase
537	AROC	60.5	1	0.692894	0.677135	0.217317	0.0486122	0.074627	16	16	16	6.60478	9	9	./plots_combined/AROC.pdf	Chorismate synthase
538	AROC	63.6	1	0.641069	0.540809	0.497561	0.233925	0.0185428	16	16	16	6.60478	8	8	./plots_combined/AROC.pdf	Chorismate synthase
539	AROD	42	1	0.779394	0.816725	0.0545175	0.0174072	0.0210116	12	12	12	5.88675	6	6	./plots_combined/AROD.pdf	3-dehydroquinate dehydratase
540	AROD	45.4	1	0.788865	0.809697	0.052845	0.0234729	0.0404693	12	12	12	5.88675	6	6	./plots_combined/AROD.pdf	3-dehydroquinate dehydratase
541	AROD	49	1	0.797073	0.817921	0.058181	0.0610855	0.00843587	12	12	12	5.88675	6	6	./plots_combined/AROD.pdf	3-dehydroquinate dehydratase
542	AROD	51.9	1	0.817701	0.830336	0.0366949	0.0486814	0.103595	12	12	12	5.88675	6	6	./plots_combined/AROD.pdf	3-dehydroquinate dehydratase
543	AROD	54.8	1	0.806474	0.779525	0.110055	0.00831995	0.105928	12	12	12	5.88675	3	3	./plots_combined/AROD.pdf	3-dehydroquinate dehydratase
544	AROD	57.9	NA	NA	NA	-Inf	-Inf	-Inf	12	12	12	5.88675	1	1	./plots_combined/AROD.pdf	3-dehydroquinate dehydratase
545	AROE	42	1	0.958643	0.964451	0.0284579	0.00844641	0.0593446	10	10	10	5.67645	3	3	./plots_combined/AROE.pdf	Shikimate dehydrogenase (NADP(+))
546	AROE	45.4	1	0.969447	1.00597	0.130253	0.0672462	0.360119	10	10	10	5.67645	3	3	./plots_combined/AROE.pdf	Shikimate dehydrogenase (NADP(+))
547	AROE	49	1	0.959526	1.02009	0.0379932	0.0635274	0.0131227	10	10	10	5.67645	2	2	./plots_combined/AROE.pdf	Shikimate dehydrogenase (NADP(+))
548	AROE	51.9	1	0.985603	1.00818	0.104783	0.00868205	0.118317	10	10	10	5.67645	5	5	./plots_combined/AROE.pdf	Shikimate dehydrogenase (NADP(+))
549	AROE	54.8	1	0.911865	0.80355	0.0418424	0.042937	0.0727021	10	10	10	5.67645	2	2	./plots_combined/AROE.pdf	Shikimate dehydrogenase (NADP(+))
550	AROG	42	1	0.836318	1.00598	0.149591	0.0799111	0.0768473	12	12	12	6.35002	12	12	./plots_combined/AROG.pdf	Phospho-2-dehydro-3-deoxyheptonate aldolase, Phe-sensitive
551	AROG	45.4	1	0.798527	1.01753	0.105425	0.0422519	0.026328	12	12	12	6.35002	12	12	./plots_combined/AROG.pdf	Phospho-2-dehydro-3-deoxyheptonate aldolase, Phe-sensitive
552	AROG	49	1	0.83336	1.01203	0.0919676	0.0231634	0.0316744	12	12	12	6.35002	12	12	./plots_combined/AROG.pdf	Phospho-2-dehydro-3-deoxyheptonate aldolase, Phe-sensitive
553	AROG	51.9	1	0.756178	0.968216	0.0320014	0.0198577	0.06904	12	12	12	6.35002	13	13	./plots_combined/AROG.pdf	Phospho-2-dehydro-3-deoxyheptonate aldolase, Phe-sensitive
554	AROG	54.8	1	0.552981	0.89811	0.0584522	0.088839	0.079856	12	12	12	6.35002	12	12	./plots_combined/AROG.pdf	Phospho-2-dehydro-3-deoxyheptonate aldolase, Phe-sensitive
555	AROG	57.9	1	0.398127	0.726713	0.00487098	0.083073	0.021086	12	12	12	6.35002	4	4	./plots_combined/AROG.pdf	Phospho-2-dehydro-3-deoxyheptonate aldolase, Phe-sensitive
556	AROH	42	1	1.07506	1.07164	0.0530602	0.151721	0.0414235	8	8	8	5.73924	8	8	./plots_combined/AROH.pdf	Phospho-2-dehydro-3-deoxyheptonate aldolase, Trp-sensitive
557	AROH	45.4	1	1.0184	1.01418	0.00285197	0.053181	0.170016	8	8	8	5.73924	7	7	./plots_combined/AROH.pdf	Phospho-2-dehydro-3-deoxyheptonate aldolase, Trp-sensitive
558	AROH	49	1	1.02796	1.15286	0.0262872	0.159997	0.0212868	8	8	8	5.73924	8	8	./plots_combined/AROH.pdf	Phospho-2-dehydro-3-deoxyheptonate aldolase, Trp-sensitive
559	AROH	51.9	1	0.802681	1.01899	0.0587989	0.0881739	0.502165	8	8	8	5.73924	4	4	./plots_combined/AROH.pdf	Phospho-2-dehydro-3-deoxyheptonate aldolase, Trp-sensitive
560	AROK	42	1	0.877376	0.970698	0.179397	0.0407855	0.0478582	20	20	20	6.01284	11	11	./plots_combined/AROK.pdf	Shikimate kinase 1
561	AROK	45.4	1	0.944745	1.05109	0.241675	0.0259512	0.0589374	20	20	20	6.01284	11	11	./plots_combined/AROK.pdf	Shikimate kinase 1
562	AROK	49	1	0.835178	1.15535	0.0899763	0.0188078	0.0402238	20	20	20	6.01284	10	10	./plots_combined/AROK.pdf	Shikimate kinase 1
563	AROK	51.9	1	0.884745	1.41173	0.196547	0.113997	0.217811	20	20	20	6.01284	7	7	./plots_combined/AROK.pdf	Shikimate kinase 1
564	AROK	54.8	1	1.42049	1.7152	0.0685985	0.0899651	0.234333	20	20	20	6.01284	4	4	./plots_combined/AROK.pdf	Shikimate kinase 1
565	AROK	57.9	1	1.41366	1.83164	0.154935	0.0204271	0.01922	20	20	20	6.01284	3	3	./plots_combined/AROK.pdf	Shikimate kinase 1
566	AROK	60.5	1	1.55786	1.49906	0.137909	0.0139781	0.0606384	20	20	20	6.01284	3	3	./plots_combined/AROK.pdf	Shikimate kinase 1
567	AROK	63.6	1	1.56033	1.57146	0.396088	0.419186	0.306004	20	20	20	6.01284	4	4	./plots_combined/AROK.pdf	Shikimate kinase 1
568	AROK	67	1	1.34346	1.39046	0.287854	0.00432751	0.693574	20	20	20	6.01284	4	4	./plots_combined/AROK.pdf	Shikimate kinase 1
569	AROK	71.3	1	1.26552	1.39473	0.0120579	0.182718	0.20132	20	20	20	6.01284	4	4	./plots_combined/AROK.pdf	Shikimate kinase 1
570	AROP	42	NA	NA	NA	-Inf	-Inf	-Inf	14	14	14	5.8126	1	1	./plots_combined/AROP.pdf	Aromatic amino acid transport protein AroP
571	AROP	45.4	NA	NA	NA	-Inf	-Inf	-Inf	14	14	14	5.8126	1	1	./plots_combined/AROP.pdf	Aromatic amino acid transport protein AroP
572	AROP	49	NA	NA	NA	-Inf	-Inf	-Inf	14	14	14	5.8126	1	1	./plots_combined/AROP.pdf	Aromatic amino acid transport protein AroP
573	AROP	51.9	NA	NA	NA	-Inf	-Inf	-Inf	14	14	14	5.8126	1	1	./plots_combined/AROP.pdf	Aromatic amino acid transport protein AroP
574	AROP	54.8	NA	NA	NA	-Inf	-Inf	-Inf	14	14	14	5.8126	1	1	./plots_combined/AROP.pdf	Aromatic amino acid transport protein AroP
575	AROP	57.9	NA	NA	NA	-Inf	-Inf	-Inf	14	14	14	5.8126	1	1	./plots_combined/AROP.pdf	Aromatic amino acid transport protein AroP
576	AROP	63.6	1	1.29702	1.20344	0.0477187	0.00755504	0.204377	14	14	14	5.8126	2	2	./plots_combined/AROP.pdf	Aromatic amino acid transport protein AroP
577	ARTI	42	1	1.26729	1.20329	0.0357527	0.0461217	0.00787853	20	20	20	6.99558	14	14	./plots_combined/ARTI.pdf	Putative ABC transporter arginine-binding protein 2
578	ARTI	45.4	1	1.19012	1.19491	0.209615	0.100478	0.126021	20	20	20	6.99558	13	13	./plots_combined/ARTI.pdf	Putative ABC transporter arginine-binding protein 2
579	ARTI	49	1	1.29191	1.2726	0.152076	0.02787	0.0763056	20	20	20	6.99558	14	14	./plots_combined/ARTI.pdf	Putative ABC transporter arginine-binding protein 2
580	ARTI	51.9	1	1.20275	1.26794	0.0877907	0.0612834	0.0771302	20	20	20	6.99558	12	12	./plots_combined/ARTI.pdf	Putative ABC transporter arginine-binding protein 2
581	ARTI	54.8	1	1.17121	1.17345	0.0235902	0.0992572	0.061469	20	20	20	6.99558	13	13	./plots_combined/ARTI.pdf	Putative ABC transporter arginine-binding protein 2
582	ARTI	57.9	1	1.3281	1.21354	0.0649406	0.0243906	0.02973	20	20	20	6.99558	13	13	./plots_combined/ARTI.pdf	Putative ABC transporter arginine-binding protein 2
583	ARTI	60.5	1	1.28361	1.26269	0.0291578	0.0224677	0.0502571	20	20	20	6.99558	12	12	./plots_combined/ARTI.pdf	Putative ABC transporter arginine-binding protein 2
584	ARTI	63.6	1	1.36918	1.42053	0.0465534	0.00459213	0.126346	20	20	20	6.99558	13	13	./plots_combined/ARTI.pdf	Putative ABC transporter arginine-binding protein 2
585	ARTI	67	1	1.18141	1.32579	0.0794375	0.0557831	0.21847	20	20	20	6.99558	11	11	./plots_combined/ARTI.pdf	Putative ABC transporter arginine-binding protein 2
586	ARTI	71.3	1	1.40505	1.58831	0.0947919	0.0242929	0.0964684	20	20	20	6.99558	11	11	./plots_combined/ARTI.pdf	Putative ABC transporter arginine-binding protein 2
587	ARTJ	42	1	0.896309	1.13916	0.11648	0.0134454	0.00293627	20	20	20	5.66564	3	3	./plots_combined/ARTJ.pdf	ABC transporter arginine-binding protein 1
588	ARTJ	45.4	1	0.939637	1.09939	0.632996	0.481578	0.278492	20	20	20	5.66564	4	4	./plots_combined/ARTJ.pdf	ABC transporter arginine-binding protein 1
589	ARTJ	49	1	0.92636	1.11144	0.497257	0.42294	0.166926	20	20	20	5.66564	5	5	./plots_combined/ARTJ.pdf	ABC transporter arginine-binding protein 1
590	ARTJ	51.9	1	0.985008	1.20923	0.108766	0.0820603	0.0228934	20	20	20	5.66564	6	6	./plots_combined/ARTJ.pdf	ABC transporter arginine-binding protein 1
591	ARTJ	54.8	1	0.912958	1.1612	0.0479125	0.103521	0.309082	20	20	20	5.66564	3	3	./plots_combined/ARTJ.pdf	ABC transporter arginine-binding protein 1
592	ARTJ	57.9	1	1.01437	1.15176	0.0116361	0.0485553	0.0157899	20	20	20	5.66564	4	4	./plots_combined/ARTJ.pdf	ABC transporter arginine-binding protein 1
593	ARTJ	60.5	1	1.03181	1.29269	0.034245	0.0443327	0.0832472	20	20	20	5.66564	3	3	./plots_combined/ARTJ.pdf	ABC transporter arginine-binding protein 1
594	ARTJ	63.6	1	1.01625	1.43456	0.0641305	0.106042	0.0281234	20	20	20	5.66564	5	5	./plots_combined/ARTJ.pdf	ABC transporter arginine-binding protein 1
595	ARTJ	67	1	0.966088	1.45452	0.230627	0.193214	0.286107	20	20	20	5.66564	3	3	./plots_combined/ARTJ.pdf	ABC transporter arginine-binding protein 1
596	ARTJ	71.3	1	0.995508	1.38771	0.0782565	0.0142001	0.0445561	20	20	20	5.66564	5	5	./plots_combined/ARTJ.pdf	ABC transporter arginine-binding protein 1
597	ARTP	42	1	1.10927	1.05411	0.128621	0.0751525	0.119259	12	12	12	5.61476	3	3	./plots_combined/ARTP.pdf	Arginine transport ATP-binding protein ArtP
598	ARTP	45.4	1	1.14263	1.11278	0.0478621	0.120846	0.0875219	12	12	12	5.61476	2	2	./plots_combined/ARTP.pdf	Arginine transport ATP-binding protein ArtP
599	ARTP	49	1	1.14464	1.15025	0.0919212	0.0494622	0.100519	12	12	12	5.61476	2	2	./plots_combined/ARTP.pdf	Arginine transport ATP-binding protein ArtP
600	ARTP	51.9	1	1.0656	1.0161	0.0859499	0.0182986	0.0420296	12	12	12	5.61476	2	2	./plots_combined/ARTP.pdf	Arginine transport ATP-binding protein ArtP
601	ARTP	54.8	1	1.04472	1.07768	0.0704824	0.190514	0.0458008	12	12	12	5.61476	2	2	./plots_combined/ARTP.pdf	Arginine transport ATP-binding protein ArtP
602	ARTP	57.9	1	0.93903	1.05069	0.0536811	0.0504927	0.0227762	12	12	12	5.61476	2	2	./plots_combined/ARTP.pdf	Arginine transport ATP-binding protein ArtP
603	ASCG	42	NA	NA	NA	-Inf	-Inf	-Inf	14	14	14	5.15367	1	1	./plots_combined/ASCG.pdf	HTH-type transcriptional regulator AscG
604	ASCG	45.4	NA	NA	NA	-Inf	-Inf	-Inf	14	14	14	5.15367	1	1	./plots_combined/ASCG.pdf	HTH-type transcriptional regulator AscG
605	ASCG	49	1	0.88435	0.791902	0.0402896	0.0102688	0.14961	14	14	14	5.15367	2	2	./plots_combined/ASCG.pdf	HTH-type transcriptional regulator AscG
606	ASCG	51.9	NA	NA	NA	-Inf	-Inf	-Inf	14	14	14	5.15367	1	1	./plots_combined/ASCG.pdf	HTH-type transcriptional regulator AscG
607	ASCG	63.6	1	0.667777	0.718889	0.153538	0.219828	0.00957157	14	14	14	5.15367	3	3	./plots_combined/ASCG.pdf	HTH-type transcriptional regulator AscG
608	ASCG	67	NA	NA	NA	-Inf	-Inf	-Inf	14	14	14	5.15367	1	1	./plots_combined/ASCG.pdf	HTH-type transcriptional regulator AscG
609	ASCG	71.3	NA	NA	NA	-Inf	-Inf	-Inf	14	14	14	5.15367	1	1	./plots_combined/ASCG.pdf	HTH-type transcriptional regulator AscG
610	ASD	42	1	0.74049	0.824396	0.192037	0.0116262	0.0785186	20	20	20	6.24023	6	6	./plots_combined/ASD.pdf	Aspartate-semialdehyde dehydrogenase
611	ASD	45.4	1	0.685689	0.776744	0.182899	0.123562	0.123152	20	20	20	6.24023	6	6	./plots_combined/ASD.pdf	Aspartate-semialdehyde dehydrogenase
612	ASD	49	1	0.749634	0.90722	0.334831	0.0409763	0.0113326	20	20	20	6.24023	5	5	./plots_combined/ASD.pdf	Aspartate-semialdehyde dehydrogenase
613	ASD	51.9	1	0.725219	0.813623	0.0119671	0.0244913	0.0672179	20	20	20	6.24023	8	8	./plots_combined/ASD.pdf	Aspartate-semialdehyde dehydrogenase
614	ASD	54.8	1	0.704727	0.766065	0.081135	0.0520363	0.0154832	20	20	20	6.24023	8	8	./plots_combined/ASD.pdf	Aspartate-semialdehyde dehydrogenase
615	ASD	57.9	1	0.729844	0.759528	0.00185286	0.0595443	0.0692825	20	20	20	6.24023	8	8	./plots_combined/ASD.pdf	Aspartate-semialdehyde dehydrogenase
616	ASD	60.5	1	0.707858	0.808987	0.0208564	0.0308192	0.109505	20	20	20	6.24023	5	5	./plots_combined/ASD.pdf	Aspartate-semialdehyde dehydrogenase
617	ASD	63.6	1	0.687888	0.772	0.0241575	0.0337983	0.00692788	20	20	20	6.24023	4	4	./plots_combined/ASD.pdf	Aspartate-semialdehyde dehydrogenase
618	ASD	67	1	0.787682	0.869219	0.142493	0.0076549	0.131416	20	20	20	6.24023	2	2	./plots_combined/ASD.pdf	Aspartate-semialdehyde dehydrogenase
619	ASD	71.3	1	0.914744	0.727209	0.202465	0.294707	0.0192021	20	20	20	6.24023	2	2	./plots_combined/ASD.pdf	Aspartate-semialdehyde dehydrogenase
620	ASMA	42	1	1.05392	0.979209	0.061555	0.000159006	0.0103201	18	18	18	5.50627	5	5	./plots_combined/ASMA.pdf	Protein AsmA
621	ASMA	45.4	1	1.05833	0.975695	0.188338	0.01045	0.00507422	18	18	18	5.50627	4	4	./plots_combined/ASMA.pdf	Protein AsmA
622	ASMA	49	1	1.12204	0.993945	0.0142652	0.0536347	0.0312167	18	18	18	5.50627	6	6	./plots_combined/ASMA.pdf	Protein AsmA
623	ASMA	51.9	1	1.10325	1.01182	0.0885801	0.0934962	0.0357781	18	18	18	5.50627	10	10	./plots_combined/ASMA.pdf	Protein AsmA
624	ASMA	54.8	1	1.04455	0.949058	0.0545816	0.0236731	0.152954	18	18	18	5.50627	11	11	./plots_combined/ASMA.pdf	Protein AsmA
625	ASMA	57.9	1	1.0617	0.950464	0.0263135	0.0585231	0.0829648	18	18	18	5.50627	14	14	./plots_combined/ASMA.pdf	Protein AsmA
626	ASMA	60.5	1	1.00329	0.950697	0.0399003	0.0506837	0.012812	18	18	18	5.50627	8	8	./plots_combined/ASMA.pdf	Protein AsmA
627	ASMA	63.6	1	0.913594	0.928547	0.0422241	0.0238312	0.0582301	18	18	18	5.50627	10	10	./plots_combined/ASMA.pdf	Protein AsmA
628	ASMA	67	1	1.01674	1.06507	0.19087	0.0986187	0.0238011	18	18	18	5.50627	3	3	./plots_combined/ASMA.pdf	Protein AsmA
629	ASNC	42	1	1.10099	1.07543	0.281218	0.054744	0.0309447	12	12	12	5.55045	2	2	./plots_combined/ASNC.pdf	Regulatory protein AsnC
630	ASNC	45.4	1	1.31519	1.25308	0.262689	0.162759	0.160258	12	12	12	5.55045	3	3	./plots_combined/ASNC.pdf	Regulatory protein AsnC
631	ASNC	49	1	1.10589	1.14828	0.159512	0.0428933	0.116949	12	12	12	5.55045	3	3	./plots_combined/ASNC.pdf	Regulatory protein AsnC
632	ASNC	51.9	1	1.25128	1.20884	0.249127	0.0442296	0.057004	12	12	12	5.55045	3	3	./plots_combined/ASNC.pdf	Regulatory protein AsnC
633	ASNC	54.8	1	1.45271	1.34213	0.028944	0.149537	0.12008	12	12	12	5.55045	2	2	./plots_combined/ASNC.pdf	Regulatory protein AsnC
634	ASNC	57.9	NA	NA	NA	-Inf	-Inf	-Inf	12	12	12	5.55045	1	1	./plots_combined/ASNC.pdf	Regulatory protein AsnC
635	ASNS	42	1	0.969153	1.09352	0.0128639	0.00922077	0.151293	20	20	20	6.8284	22	22	./plots_combined/ASNS.pdf	Asparagine--tRNA ligase
636	ASNS	45.4	1	0.968224	1.08136	0.0408296	0.0182771	0.0568076	20	20	20	6.8284	21	21	./plots_combined/ASNS.pdf	Asparagine--tRNA ligase
637	ASNS	49	1	1.00783	1.09538	0.00709235	0.0167723	0.07413	20	20	20	6.8284	22	22	./plots_combined/ASNS.pdf	Asparagine--tRNA ligase
638	ASNS	51.9	1	1.01607	1.08729	0.0196223	0.0168801	0.0284225	20	20	20	6.8284	22	22	./plots_combined/ASNS.pdf	Asparagine--tRNA ligase
639	ASNS	54.8	1	0.961967	1.00249	0.0124397	0.0178734	0.0267881	20	20	20	6.8284	20	20	./plots_combined/ASNS.pdf	Asparagine--tRNA ligase
640	ASNS	57.9	1	0.956252	0.988027	0.0503503	0.0587003	0.0653046	20	20	20	6.8284	21	21	./plots_combined/ASNS.pdf	Asparagine--tRNA ligase
641	ASNS	60.5	1	0.937251	0.999967	0.0114135	0.00581116	0.0237273	20	20	20	6.8284	20	20	./plots_combined/ASNS.pdf	Asparagine--tRNA ligase
642	ASNS	63.6	1	0.837394	0.956236	0.0672075	0.0367334	0.010885	20	20	20	6.8284	18	18	./plots_combined/ASNS.pdf	Asparagine--tRNA ligase
643	ASNS	67	1	0.889992	1.047	0.208966	0.0378156	0.0640991	20	20	20	6.8284	9	9	./plots_combined/ASNS.pdf	Asparagine--tRNA ligase
644	ASNS	71.3	1	1.37851	1.47223	0.0941044	0.162169	0.0141161	20	20	20	6.8284	7	7	./plots_combined/ASNS.pdf	Asparagine--tRNA ligase
645	ASPA	42	1	0.782381	0.600909	0.000694619	0.031704	0.0347906	15	16	16	6.09051	21	21	./plots_combined/ASPA.pdf	Aspartate ammonia-lyase
646	ASPA	45.4	1	0.796227	0.586494	0.0433227	0.0516101	0.0541051	15	16	16	6.09051	20	20	./plots_combined/ASPA.pdf	Aspartate ammonia-lyase
647	ASPA	49	1	0.774903	0.594486	0.0139507	0.0879818	0.0312211	15	16	16	6.09051	20	20	./plots_combined/ASPA.pdf	Aspartate ammonia-lyase
648	ASPA	51.9	1	0.763908	0.598431	0.0401055	0.04983	0.0458205	15	16	16	6.09051	22	22	./plots_combined/ASPA.pdf	Aspartate ammonia-lyase
649	ASPA	54.8	1	0.626763	0.595587	0.0164432	0.116584	0.115511	15	16	16	6.09051	15	15	./plots_combined/ASPA.pdf	Aspartate ammonia-lyase
650	ASPA	57.9	1	1.0625	0.926422	0.0524631	0.16512	0.0390835	15	16	16	6.09051	5	5	./plots_combined/ASPA.pdf	Aspartate ammonia-lyase
651	ASPA	67	NA	NA	NA	-Inf	-Inf	-Inf	15	16	16	6.09051	1	1	./plots_combined/ASPA.pdf	Aspartate ammonia-lyase
652	ASPA	71.3	NA	NA	NA	-Inf	-Inf	-Inf	15	16	16	6.09051	1	1	./plots_combined/ASPA.pdf	Aspartate ammonia-lyase
653	ASPC	42	1	1.09471	1.02426	0.0678762	0.0139347	0.120264	20	20	20	6.46482	20	20	./plots_combined/ASPC.pdf	Aspartate aminotransferase
654	ASPC	45.4	1	1.07982	1.02685	0.23876	0.00648317	0.0486525	20	20	20	6.46482	21	21	./plots_combined/ASPC.pdf	Aspartate aminotransferase
655	ASPC	49	1	1.10187	1.00759	0.0465445	0.0542364	0.0263344	20	20	20	6.46482	20	20	./plots_combined/ASPC.pdf	Aspartate aminotransferase
656	ASPC	51.9	1	1.059	0.988318	0.116177	0.022504	0.041143	20	20	20	6.46482	20	20	./plots_combined/ASPC.pdf	Aspartate aminotransferase
657	ASPC	54.8	1	0.990831	0.914284	0.0123353	0.0806537	0.00833408	20	20	20	6.46482	19	19	./plots_combined/ASPC.pdf	Aspartate aminotransferase
658	ASPC	57.9	1	1.03961	0.914893	0.0640605	0.0535764	0.0105307	20	20	20	6.46482	15	15	./plots_combined/ASPC.pdf	Aspartate aminotransferase
659	ASPC	60.5	1	0.912719	0.928346	0.00882186	0.0301007	0.153895	20	20	20	6.46482	16	16	./plots_combined/ASPC.pdf	Aspartate aminotransferase
660	ASPC	63.6	1	0.970304	0.874114	0.35024	0.146583	0.0579768	20	20	20	6.46482	13	13	./plots_combined/ASPC.pdf	Aspartate aminotransferase
661	ASPC	67	1	1.19827	1.19916	0.0223723	0.0762636	0.190471	20	20	20	6.46482	6	6	./plots_combined/ASPC.pdf	Aspartate aminotransferase
662	ASPC	71.3	1	1.1732	1.09279	0.018018	0.00945643	0.00232133	20	20	20	6.46482	5	5	./plots_combined/ASPC.pdf	Aspartate aminotransferase
663	ASPS	42	1	1.03692	1.09224	0.017037	0.00537189	0.0435052	20	20	20	6.76526	31	31	./plots_combined/ASPS.pdf	Aspartate--tRNA ligase
664	ASPS	45.4	1	1.07197	1.14708	0.0939898	0.00792207	0.0426433	20	20	20	6.76526	34	34	./plots_combined/ASPS.pdf	Aspartate--tRNA ligase
665	ASPS	49	1	1.05704	1.13187	0.0133759	0.0263602	0.0254681	20	20	20	6.76526	31	31	./plots_combined/ASPS.pdf	Aspartate--tRNA ligase
666	ASPS	51.9	1	1.03974	1.08991	0.0551647	0.02776	0.00832861	20	20	20	6.76526	29	29	./plots_combined/ASPS.pdf	Aspartate--tRNA ligase
667	ASPS	54.8	1	0.997839	1.04081	0.0117606	0.0195479	0.105832	20	20	20	6.76526	27	27	./plots_combined/ASPS.pdf	Aspartate--tRNA ligase
668	ASPS	57.9	1	0.998625	1.01207	0.00263897	0.0167268	0.0118782	20	20	20	6.76526	26	26	./plots_combined/ASPS.pdf	Aspartate--tRNA ligase
669	ASPS	60.5	1	0.912165	1.04291	0.0210449	0.0546183	0.0992987	20	20	20	6.76526	24	24	./plots_combined/ASPS.pdf	Aspartate--tRNA ligase
670	ASPS	63.6	1	0.589559	0.828148	0.133226	0.0215312	0.184009	20	20	20	6.76526	19	19	./plots_combined/ASPS.pdf	Aspartate--tRNA ligase
671	ASPS	67	1	0.843823	1.07025	0.0569183	0.00714182	0.117001	20	20	20	6.76526	7	7	./plots_combined/ASPS.pdf	Aspartate--tRNA ligase
672	ASPS	71.3	1	1.4851	1.66274	0.0703491	0.113061	0.0334101	20	20	20	6.76526	3	3	./plots_combined/ASPS.pdf	Aspartate--tRNA ligase
673	ASTB	42	NA	NA	NA	-Inf	-Inf	-Inf	10	10	10	4.95542	1	1	./plots_combined/ASTB.pdf	N-succinylarginine dihydrolase
674	ASTB	45.4	1	1.38386	1.33473	0.0890109	0.0904814	0.0179564	10	10	10	4.95542	3	3	./plots_combined/ASTB.pdf	N-succinylarginine dihydrolase
675	ASTB	49	1	1.32665	1.30827	0.168749	0.0267474	0.104669	10	10	10	4.95542	3	3	./plots_combined/ASTB.pdf	N-succinylarginine dihydrolase
676	ASTB	51.9	1	1.34247	1.26927	0.0415287	0.119258	0.134679	10	10	10	4.95542	4	4	./plots_combined/ASTB.pdf	N-succinylarginine dihydrolase
677	ASTB	63.6	NA	NA	NA	-Inf	-Inf	-Inf	10	10	10	4.95542	1	1	./plots_combined/ASTB.pdf	N-succinylarginine dihydrolase
678	ASTC	42	1	1.45648	1.3102	0.0543467	0.129994	0.0241391	20	20	20	6.02603	13	13	./plots_combined/ASTC.pdf	Succinylornithine transaminase
679	ASTC	45.4	1	1.36461	1.29217	0.0188609	0.12028	0.00569911	20	20	20	6.02603	14	14	./plots_combined/ASTC.pdf	Succinylornithine transaminase
680	ASTC	49	1	1.45566	1.3279	0.074309	0.0702774	0.0437151	20	20	20	6.02603	13	13	./plots_combined/ASTC.pdf	Succinylornithine transaminase
681	ASTC	51.9	1	1.52797	1.43111	0.0740946	0.128815	0.014989	20	20	20	6.02603	16	16	./plots_combined/ASTC.pdf	Succinylornithine transaminase
682	ASTC	54.8	1	1.58547	1.49199	0.0142816	0.0351959	0.0341816	20	20	20	6.02603	12	12	./plots_combined/ASTC.pdf	Succinylornithine transaminase
683	ASTC	57.9	1	1.51225	1.46652	0.0858324	0.112418	0.105735	20	20	20	6.02603	10	10	./plots_combined/ASTC.pdf	Succinylornithine transaminase
684	ASTC	60.5	1	1.32364	1.37486	0.114004	0.0973379	0.108254	20	20	20	6.02603	7	7	./plots_combined/ASTC.pdf	Succinylornithine transaminase
685	ASTC	63.6	1	1.18791	1.27006	0.0752994	0.176862	0.172671	20	20	20	6.02603	6	6	./plots_combined/ASTC.pdf	Succinylornithine transaminase
686	ASTC	67	1	1.35287	1.34581	0.047637	0.0754046	0.285657	20	20	20	6.02603	3	3	./plots_combined/ASTC.pdf	Succinylornithine transaminase
687	ASTC	71.3	NA	NA	NA	-Inf	-Inf	-Inf	20	20	20	6.02603	1	1	./plots_combined/ASTC.pdf	Succinylornithine transaminase
688	ASTD	42	1	1.55982	1.29805	0.00566223	0.0941128	0.0582672	14	14	14	6.06789	10	10	./plots_combined/ASTD.pdf	N-succinylglutamate 5-semialdehyde dehydrogenase
689	ASTD	45.4	1	1.58958	1.34713	0.0667129	0.0966173	0.205259	14	14	14	6.06789	11	11	./plots_combined/ASTD.pdf	N-succinylglutamate 5-semialdehyde dehydrogenase
690	ASTD	49	1	1.57827	1.39332	0.00576611	0.121118	0.048913	14	14	14	6.06789	9	9	./plots_combined/ASTD.pdf	N-succinylglutamate 5-semialdehyde dehydrogenase
691	ASTD	51.9	1	1.56609	1.36553	0.00971292	0.0824841	0.108224	14	14	14	6.06789	10	10	./plots_combined/ASTD.pdf	N-succinylglutamate 5-semialdehyde dehydrogenase
692	ASTD	54.8	1	1.39545	1.1987	0.0430976	0.0275087	0.0379115	14	14	14	6.06789	11	11	./plots_combined/ASTD.pdf	N-succinylglutamate 5-semialdehyde dehydrogenase
693	ASTD	57.9	1	1.48417	1.33429	0.0419646	0.128945	0.0867517	14	14	14	6.06789	9	9	./plots_combined/ASTD.pdf	N-succinylglutamate 5-semialdehyde dehydrogenase
694	ASTD	60.5	1	1.29746	1.34394	0.0131966	0.0394331	0.152632	14	14	14	6.06789	3	3	./plots_combined/ASTD.pdf	N-succinylglutamate 5-semialdehyde dehydrogenase
695	ATPA	42	1	1.13522	1.0503	0.0935676	0.0286582	0.0977256	20	20	20	7.47358	33	33	./plots_combined/ATPA.pdf	ATP synthase subunit alpha
696	ATPA	45.4	1	1.1875	1.07391	0.0204236	0.00605479	0.0458095	20	20	20	7.47358	31	31	./plots_combined/ATPA.pdf	ATP synthase subunit alpha
697	ATPA	49	1	1.17795	1.03947	0.00871433	0.0380257	0.00969146	20	20	20	7.47358	30	30	./plots_combined/ATPA.pdf	ATP synthase subunit alpha
698	ATPA	51.9	1	1.1307	0.994386	0.018785	0.0184252	0.0936644	20	20	20	7.47358	30	30	./plots_combined/ATPA.pdf	ATP synthase subunit alpha
699	ATPA	54.8	1	1.02686	0.871356	0.0632782	0.039633	0.0237559	20	20	20	7.47358	29	29	./plots_combined/ATPA.pdf	ATP synthase subunit alpha
700	ATPA	57.9	1	0.96621	0.806887	0.0158745	0.00459185	0.00168984	20	20	20	7.47358	29	29	./plots_combined/ATPA.pdf	ATP synthase subunit alpha
701	ATPA	60.5	1	0.82481	0.783189	0.0463316	0.0376266	0.0686008	20	20	20	7.47358	28	28	./plots_combined/ATPA.pdf	ATP synthase subunit alpha
702	ATPA	63.6	1	0.792472	0.728076	0.0672298	0.122041	0.145469	20	20	20	7.47358	27	27	./plots_combined/ATPA.pdf	ATP synthase subunit alpha
703	ATPA	67	1	0.70094	0.672778	0.135788	0.106265	0.0910028	20	20	20	7.47358	25	25	./plots_combined/ATPA.pdf	ATP synthase subunit alpha
704	ATPA	71.3	1	1.05362	0.831681	0.0287194	0.114501	0.0534716	20	20	20	7.47358	16	16	./plots_combined/ATPA.pdf	ATP synthase subunit alpha
705	ATPB	42	1	1.1797	0.936881	0.143801	0.130849	0.188637	20	20	20	6.09302	2	2	./plots_combined/ATPB.pdf	ATP synthase subunit a
706	ATPB	45.4	NA	NA	NA	-Inf	-Inf	-Inf	20	20	20	6.09302	1	1	./plots_combined/ATPB.pdf	ATP synthase subunit a
707	ATPB	49	1	1.28446	0.984036	0.0168794	0.0223885	0.234281	20	20	20	6.09302	2	2	./plots_combined/ATPB.pdf	ATP synthase subunit a
708	ATPB	51.9	1	1.10815	0.844399	0.163792	0.0401056	0.223272	20	20	20	6.09302	2	2	./plots_combined/ATPB.pdf	ATP synthase subunit a
709	ATPB	54.8	1	1.18859	1.06323	0.00707308	0.412957	0.0533511	20	20	20	6.09302	2	2	./plots_combined/ATPB.pdf	ATP synthase subunit a
710	ATPB	57.9	NA	NA	NA	-Inf	-Inf	-Inf	20	20	20	6.09302	1	1	./plots_combined/ATPB.pdf	ATP synthase subunit a
711	ATPB	60.5	1	1.10954	0.940587	0.359694	0.35356	0.174966	20	20	20	6.09302	3	3	./plots_combined/ATPB.pdf	ATP synthase subunit a
712	ATPB	63.6	1	1.04908	0.840901	0.0728878	0.0778419	0.0324185	20	20	20	6.09302	3	3	./plots_combined/ATPB.pdf	ATP synthase subunit a
713	ATPB	67	1	0.967998	0.817739	0.00605293	0.167406	0.00629761	20	20	20	6.09302	3	3	./plots_combined/ATPB.pdf	ATP synthase subunit a
714	ATPB	71.3	1	1.06076	0.785178	0.0680346	0.0480597	0.047926	20	20	20	6.09302	2	2	./plots_combined/ATPB.pdf	ATP synthase subunit a
715	ATPC	42	1	0.916224	0.890093	0.295087	0.0469061	0.118238	20	20	20	6.49252	4	4	./plots_combined/ATPC.pdf	ATP synthase epsilon chain
716	ATPC	45.4	1	1.02736	0.919858	0.025731	0.0929651	0.0268531	20	20	20	6.49252	3	3	./plots_combined/ATPC.pdf	ATP synthase epsilon chain
717	ATPC	49	1	1.03965	0.895939	0.0324029	0.153331	0.0238677	20	20	20	6.49252	3	3	./plots_combined/ATPC.pdf	ATP synthase epsilon chain
718	ATPC	51.9	1	0.927928	0.82476	0.167529	0.125262	0.147087	20	20	20	6.49252	4	4	./plots_combined/ATPC.pdf	ATP synthase epsilon chain
719	ATPC	54.8	1	0.973117	0.901803	0.0463569	0.120966	0.0416743	20	20	20	6.49252	3	3	./plots_combined/ATPC.pdf	ATP synthase epsilon chain
720	ATPC	57.9	1	0.926587	0.841555	0.0364639	0.0922858	0.161945	20	20	20	6.49252	4	4	./plots_combined/ATPC.pdf	ATP synthase epsilon chain
721	ATPC	60.5	1	0.921579	0.848741	0.056327	0.103748	0.234275	20	20	20	6.49252	4	4	./plots_combined/ATPC.pdf	ATP synthase epsilon chain
722	ATPC	63.6	1	0.851355	0.851468	0.0412648	0.185052	0.103822	20	20	20	6.49252	3	3	./plots_combined/ATPC.pdf	ATP synthase epsilon chain
723	ATPC	67	1	0.741853	0.66592	0.203562	0.00425209	0.126673	20	20	20	6.49252	3	3	./plots_combined/ATPC.pdf	ATP synthase epsilon chain
724	ATPC	71.3	1	0.933508	0.690347	0.253969	0.038912	0.0672173	20	20	20	6.49252	3	3	./plots_combined/ATPC.pdf	ATP synthase epsilon chain
725	ATPD	42	1	1.08189	1.01672	0.0285714	0.0851098	0.0720945	20	20	20	7.21919	23	23	./plots_combined/ATPD.pdf	ATP synthase subunit beta
726	ATPD	45.4	1	1.08232	1.0355	0.0167713	0.0652693	0.0433911	20	20	20	7.21919	22	22	./plots_combined/ATPD.pdf	ATP synthase subunit beta
727	ATPD	49	1	1.07351	1.00719	0.021461	0.0557781	0.0365699	20	20	20	7.21919	23	23	./plots_combined/ATPD.pdf	ATP synthase subunit beta
728	ATPD	51.9	1	1.04986	0.921896	0.0251237	0.0424126	0.0879851	20	20	20	7.21919	20	20	./plots_combined/ATPD.pdf	ATP synthase subunit beta
729	ATPD	54.8	1	0.956193	0.80782	0.0205811	0.0513838	0.072318	20	20	20	7.21919	22	22	./plots_combined/ATPD.pdf	ATP synthase subunit beta
730	ATPD	57.9	1	0.928366	0.783056	0.0300028	0.0127587	0.0802954	20	20	20	7.21919	22	22	./plots_combined/ATPD.pdf	ATP synthase subunit beta
731	ATPD	60.5	1	0.878245	0.769756	0.0151962	0.0520828	0.142934	20	20	20	7.21919	22	22	./plots_combined/ATPD.pdf	ATP synthase subunit beta
732	ATPD	63.6	1	0.859709	0.795803	0.0439567	0.185857	0.1255	20	20	20	7.21919	21	21	./plots_combined/ATPD.pdf	ATP synthase subunit beta
733	ATPD	67	1	0.722355	0.689464	0.199878	0.0475944	0.094073	20	20	20	7.21919	17	17	./plots_combined/ATPD.pdf	ATP synthase subunit beta
734	ATPD	71.3	1	1.3822	0.89624	0.338549	0.0948698	0.0465977	20	20	20	7.21919	6	6	./plots_combined/ATPD.pdf	ATP synthase subunit beta
735	ATPE	42	1	1.60703	1.18025	0.194874	0.0585491	0.150237	20	20	20	6.55102	2	2	./plots_combined/ATPE.pdf	ATP synthase subunit c
736	ATPE	45.4	1	0.970284	0.68142	0.948043	0.0085721	0.338203	20	20	20	6.55102	2	2	./plots_combined/ATPE.pdf	ATP synthase subunit c
737	ATPE	49	1	0.671028	0.521178	0.175601	0.0802941	0.196499	20	20	20	6.55102	2	2	./plots_combined/ATPE.pdf	ATP synthase subunit c
738	ATPE	51.9	1	1.27175	0.969487	0.0177521	0.0660309	0.116205	20	20	20	6.55102	2	2	./plots_combined/ATPE.pdf	ATP synthase subunit c
739	ATPE	54.8	1	1.23354	1.00431	0.0148201	0.121081	0.074399	20	20	20	6.55102	2	2	./plots_combined/ATPE.pdf	ATP synthase subunit c
740	ATPE	57.9	1	1.17693	0.940015	0.00807272	0.0658403	0.161785	20	20	20	6.55102	2	2	./plots_combined/ATPE.pdf	ATP synthase subunit c
741	ATPE	60.5	1	1.07355	0.967878	0.228703	0.0110837	0.21271	20	20	20	6.55102	2	2	./plots_combined/ATPE.pdf	ATP synthase subunit c
742	ATPE	63.6	1	1.06648	0.872464	0.121177	0.117511	0.163494	20	20	20	6.55102	2	2	./plots_combined/ATPE.pdf	ATP synthase subunit c
743	ATPE	67	1	1.09713	0.993986	0.0362707	0.223329	0.0515468	20	20	20	6.55102	2	2	./plots_combined/ATPE.pdf	ATP synthase subunit c
744	ATPE	71.3	1	0.963107	0.700687	0.0586654	0.0302462	0.61179	20	20	20	6.55102	2	2	./plots_combined/ATPE.pdf	ATP synthase subunit c
745	ATPF	42	1	1.10774	1.07569	0.136524	0.00894945	0.254018	20	20	20	7.05914	14	14	./plots_combined/ATPF.pdf	ATP synthase subunit b
746	ATPF	45.4	1	1.15675	1.12598	0.042577	0.192185	0.597898	20	20	20	7.05914	12	12	./plots_combined/ATPF.pdf	ATP synthase subunit b
747	ATPF	49	1	1.15489	1.15587	0.0398462	0.00101894	0.269819	20	20	20	7.05914	12	12	./plots_combined/ATPF.pdf	ATP synthase subunit b
748	ATPF	51.9	1	1.07042	0.891993	0.222093	0.0262815	0.15495	20	20	20	7.05914	12	12	./plots_combined/ATPF.pdf	ATP synthase subunit b
749	ATPF	54.8	1	1.29851	1.23804	0.18722	0.340429	0.0450064	20	20	20	7.05914	11	11	./plots_combined/ATPF.pdf	ATP synthase subunit b
750	ATPF	57.9	1	1.0091	1.10092	0.252355	0.0457689	0.320092	20	20	20	7.05914	11	11	./plots_combined/ATPF.pdf	ATP synthase subunit b
751	ATPF	60.5	1	1.16509	1.32294	0.113768	0.228943	1.00945	20	20	20	7.05914	10	10	./plots_combined/ATPF.pdf	ATP synthase subunit b
752	ATPF	63.6	1	0.85674	0.85262	0.978255	0.0115956	0.5133	20	20	20	7.05914	10	10	./plots_combined/ATPF.pdf	ATP synthase subunit b
753	ATPF	67	1	0.949185	0.838073	0.122198	0.17939	0.246388	20	20	20	7.05914	9	9	./plots_combined/ATPF.pdf	ATP synthase subunit b
754	ATPF	71.3	1	0.747698	0.570179	0.419256	0.348358	0.0530243	20	20	20	7.05914	8	8	./plots_combined/ATPF.pdf	ATP synthase subunit b
755	ATPG	42	1	1.07819	0.970147	0.0994867	0.102915	0.0272166	20	20	20	6.70587	14	14	./plots_combined/ATPG.pdf	ATP synthase gamma chain
756	ATPG	45.4	1	1.04473	0.888876	0.03313	0.0553299	0.00534098	20	20	20	6.70587	14	14	./plots_combined/ATPG.pdf	ATP synthase gamma chain
757	ATPG	49	1	0.995909	0.822827	0.0273556	0.00790108	0.0307188	20	20	20	6.70587	14	14	./plots_combined/ATPG.pdf	ATP synthase gamma chain
758	ATPG	51.9	1	0.98841	0.793004	0.0679594	0.01294	0.0166899	20	20	20	6.70587	12	12	./plots_combined/ATPG.pdf	ATP synthase gamma chain
759	ATPG	54.8	1	0.939251	0.757836	0.113092	0.0476882	0.0656588	20	20	20	6.70587	12	12	./plots_combined/ATPG.pdf	ATP synthase gamma chain
760	ATPG	57.9	1	0.914907	0.708656	0.0458612	0.0267867	0.039135	20	20	20	6.70587	12	12	./plots_combined/ATPG.pdf	ATP synthase gamma chain
761	ATPG	60.5	1	0.762146	0.70564	0.311756	0.00464282	0.386476	20	20	20	6.70587	10	10	./plots_combined/ATPG.pdf	ATP synthase gamma chain
762	ATPG	63.6	1	0.778364	0.589141	0.181432	0.393459	0.156422	20	20	20	6.70587	9	9	./plots_combined/ATPG.pdf	ATP synthase gamma chain
763	ATPG	67	1	0.656937	0.60487	0.0383004	0.131266	0.438424	20	20	20	6.70587	7	7	./plots_combined/ATPG.pdf	ATP synthase gamma chain
764	ATPG	71.3	1	0.896055	0.553983	0.535564	0.231963	0.313929	20	20	20	6.70587	3	3	./plots_combined/ATPG.pdf	ATP synthase gamma chain
765	ATPH	42	1	1.19284	1.07727	0.101029	0.0667358	0.147393	20	20	20	6.38067	7	7	./plots_combined/ATPH.pdf	ATP synthase subunit delta
766	ATPH	45.4	1	1.23637	1.09248	0.0724638	0.0551046	0.208946	20	20	20	6.38067	7	7	./plots_combined/ATPH.pdf	ATP synthase subunit delta
767	ATPH	49	1	1.18231	1.04823	0.22268	0.0549575	0.121328	20	20	20	6.38067	6	6	./plots_combined/ATPH.pdf	ATP synthase subunit delta
768	ATPH	51.9	1	1.14461	0.991686	0.065757	0.0575599	0.173064	20	20	20	6.38067	7	7	./plots_combined/ATPH.pdf	ATP synthase subunit delta
769	ATPH	54.8	1	1.03709	0.868652	0.0356476	0.0510744	0.0491123	20	20	20	6.38067	7	7	./plots_combined/ATPH.pdf	ATP synthase subunit delta
770	ATPH	57.9	1	0.953281	0.851336	0.128916	0.0367289	0.0531762	20	20	20	6.38067	7	7	./plots_combined/ATPH.pdf	ATP synthase subunit delta
771	ATPH	60.5	1	1.01007	0.856783	0.158913	0.151185	0.334097	20	20	20	6.38067	8	8	./plots_combined/ATPH.pdf	ATP synthase subunit delta
772	ATPH	63.6	1	0.823673	0.814692	0.0668214	0.286815	0.054385	20	20	20	6.38067	7	7	./plots_combined/ATPH.pdf	ATP synthase subunit delta
773	ATPH	67	1	1.04121	0.709251	0.0821867	0.331017	0.130942	20	20	20	6.38067	2	2	./plots_combined/ATPH.pdf	ATP synthase subunit delta
774	ATPH	71.3	NA	NA	NA	-Inf	-Inf	-Inf	20	20	20	6.38067	1	1	./plots_combined/ATPH.pdf	ATP synthase subunit delta
775	AVTA	42	1	0.762918	0.875002	0.0578271	0.0285369	0.0223128	16	16	16	5.89458	9	9	./plots_combined/AVTA.pdf	Valine--pyruvate aminotransferase
776	AVTA	45.4	1	0.774463	0.927621	0.0846843	0.0297373	0.0281085	16	16	16	5.89458	7	7	./plots_combined/AVTA.pdf	Valine--pyruvate aminotransferase
777	AVTA	49	1	0.772332	0.87017	0.0885596	0.0468186	0.00842657	16	16	16	5.89458	10	10	./plots_combined/AVTA.pdf	Valine--pyruvate aminotransferase
778	AVTA	51.9	1	0.75413	0.849304	0.112523	0.0227276	0.0621143	16	16	16	5.89458	9	9	./plots_combined/AVTA.pdf	Valine--pyruvate aminotransferase
779	AVTA	54.8	1	0.71118	0.840068	0.127469	0.0306693	0.028377	16	16	16	5.89458	6	6	./plots_combined/AVTA.pdf	Valine--pyruvate aminotransferase
780	AVTA	57.9	1	0.758088	0.959064	0.108061	0.00623013	0.0600328	16	16	16	5.89458	5	5	./plots_combined/AVTA.pdf	Valine--pyruvate aminotransferase
781	AVTA	60.5	1	0.907386	1.10853	0.0359318	0.067303	0.0794028	16	16	16	5.89458	4	4	./plots_combined/AVTA.pdf	Valine--pyruvate aminotransferase
782	AVTA	63.6	1	1.11301	1.14984	0.15461	0.143847	0.168539	16	16	16	5.89458	2	2	./plots_combined/AVTA.pdf	Valine--pyruvate aminotransferase
783	AZOR	42	1	0.854934	0.931093	0.0473261	0.130654	0.0638341	16	16	16	5.66885	3	3	./plots_combined/AZOR.pdf	FMN-dependent NADH-azoreductase
784	AZOR	45.4	1	0.871836	0.998276	0.0304827	0.0726106	0.09669	16	16	16	5.66885	4	4	./plots_combined/AZOR.pdf	FMN-dependent NADH-azoreductase
785	AZOR	49	1	0.896604	1.00485	0.0327301	0.0464982	0.0175414	16	16	16	5.66885	5	5	./plots_combined/AZOR.pdf	FMN-dependent NADH-azoreductase
786	AZOR	51.9	1	0.883923	0.987234	0.043794	0.00571393	0.0142162	16	16	16	5.66885	4	4	./plots_combined/AZOR.pdf	FMN-dependent NADH-azoreductase
787	AZOR	54.8	1	0.832224	1.00502	0.0890627	0.0158371	0.0548483	16	16	16	5.66885	3	3	./plots_combined/AZOR.pdf	FMN-dependent NADH-azoreductase
788	AZOR	57.9	1	0.865341	1.05674	0.176473	0.0385019	0.0384483	16	16	16	5.66885	4	4	./plots_combined/AZOR.pdf	FMN-dependent NADH-azoreductase
789	AZOR	60.5	1	0.879703	1.07624	0.0570627	0.045158	0.012564	16	16	16	5.66885	3	3	./plots_combined/AZOR.pdf	FMN-dependent NADH-azoreductase
790	AZOR	63.6	1	0.78905	0.91166	0.140804	0.0961487	0.0108884	16	16	16	5.66885	2	2	./plots_combined/AZOR.pdf	FMN-dependent NADH-azoreductase
791	BAER	42	1	0.958927	0.939745	0.0341742	0.102283	0.0605599	16	16	16	5.34598	5	5	./plots_combined/BAER.pdf	Transcriptional regulatory protein BaeR
792	BAER	45.4	1	0.913632	0.918573	0.065569	0.0981248	0.25143	16	16	16	5.34598	5	5	./plots_combined/BAER.pdf	Transcriptional regulatory protein BaeR
793	BAER	49	1	0.971655	0.972347	0.0232544	0.02637	0.13528	16	16	16	5.34598	5	5	./plots_combined/BAER.pdf	Transcriptional regulatory protein BaeR
794	BAER	51.9	1	0.937818	0.954715	0.0304649	0.0594237	0.0792306	16	16	16	5.34598	7	7	./plots_combined/BAER.pdf	Transcriptional regulatory protein BaeR
795	BAER	54.8	1	0.799066	0.720251	0.0563759	0.326626	0.0180435	16	16	16	5.34598	3	3	./plots_combined/BAER.pdf	Transcriptional regulatory protein BaeR
796	BAER	57.9	1	0.951203	0.815963	0.0574161	0.00572955	0.202869	16	16	16	5.34598	2	2	./plots_combined/BAER.pdf	Transcriptional regulatory protein BaeR
797	BAER	60.5	NA	NA	NA	-Inf	-Inf	-Inf	16	16	16	5.34598	1	1	./plots_combined/BAER.pdf	Transcriptional regulatory protein BaeR
798	BAER	63.6	NA	NA	NA	-Inf	-Inf	-Inf	16	16	16	5.34598	1	1	./plots_combined/BAER.pdf	Transcriptional regulatory protein BaeR
799	BAMA	42	1	0.836968	1.00828	0.129996	0.113802	0.130253	20	20	20	6.72952	28	28	./plots_combined/BAMA.pdf	Outer membrane protein assembly factor BamA
800	BAMA	45.4	1	0.949014	1.12697	0.155522	0.00875607	0.0816999	20	20	20	6.72952	27	27	./plots_combined/BAMA.pdf	Outer membrane protein assembly factor BamA
801	BAMA	49	1	0.893702	1.02984	0.0591311	0.0743396	0.086485	20	20	20	6.72952	27	27	./plots_combined/BAMA.pdf	Outer membrane protein assembly factor BamA
802	BAMA	51.9	1	1.0058	0.944763	0.0371495	0.0301815	0.0580482	20	20	20	6.72952	29	29	./plots_combined/BAMA.pdf	Outer membrane protein assembly factor BamA
803	BAMA	54.8	1	1.01601	0.848907	0.00734756	0.0765849	0.0152551	20	20	20	6.72952	29	29	./plots_combined/BAMA.pdf	Outer membrane protein assembly factor BamA
804	BAMA	57.9	1	0.874968	0.810356	0.0451705	0.095999	0.0213959	20	20	20	6.72952	27	27	./plots_combined/BAMA.pdf	Outer membrane protein assembly factor BamA
805	BAMA	60.5	1	0.726373	0.791186	1.58349e-05	0.0195825	0.131294	20	20	20	6.72952	28	28	./plots_combined/BAMA.pdf	Outer membrane protein assembly factor BamA
806	BAMA	63.6	1	0.632135	0.75989	0.0824946	0.0316967	0.00918734	20	20	20	6.72952	27	27	./plots_combined/BAMA.pdf	Outer membrane protein assembly factor BamA
807	BAMA	67	1	0.590346	0.722943	0.063687	0.00930519	0.0915088	20	20	20	6.72952	22	22	./plots_combined/BAMA.pdf	Outer membrane protein assembly factor BamA
808	BAMA	71.3	1	0.53539	0.696238	0.136846	0.0291506	0.0640896	20	20	20	6.72952	18	18	./plots_combined/BAMA.pdf	Outer membrane protein assembly factor BamA
809	BAMB	42	1	1.12498	1.24453	0.18575	0.088122	0.0490556	20	20	20	6.74888	11	11	./plots_combined/BAMB.pdf	Outer membrane protein assembly factor BamB
810	BAMB	45.4	1	1.20734	1.34048	0.246146	0.030545	0.0264931	20	20	20	6.74888	11	11	./plots_combined/BAMB.pdf	Outer membrane protein assembly factor BamB
811	BAMB	49	1	1.08254	1.23579	0.109375	0.138115	0.045439	20	20	20	6.74888	10	10	./plots_combined/BAMB.pdf	Outer membrane protein assembly factor BamB
812	BAMB	51.9	1	1.17385	1.0974	0.0976011	0.0276806	0.0648817	20	20	20	6.74888	12	12	./plots_combined/BAMB.pdf	Outer membrane protein assembly factor BamB
813	BAMB	54.8	1	1.18706	1.01419	0.0582864	0.0109683	0.112592	20	20	20	6.74888	10	10	./plots_combined/BAMB.pdf	Outer membrane protein assembly factor BamB
814	BAMB	57.9	1	1.06941	1.02416	0.0142894	0.0462745	0.0392271	20	20	20	6.74888	10	10	./plots_combined/BAMB.pdf	Outer membrane protein assembly factor BamB
815	BAMB	60.5	1	0.859909	1.00195	0.102902	0.0535166	0.154694	20	20	20	6.74888	7	7	./plots_combined/BAMB.pdf	Outer membrane protein assembly factor BamB
816	BAMB	63.6	1	0.809979	0.940824	0.0759943	0.0532409	0.0928016	20	20	20	6.74888	8	8	./plots_combined/BAMB.pdf	Outer membrane protein assembly factor BamB
817	BAMB	67	1	0.776205	0.918912	0.0996325	0.0310481	0.116787	20	20	20	6.74888	5	5	./plots_combined/BAMB.pdf	Outer membrane protein assembly factor BamB
818	BAMB	71.3	1	0.61217	0.743956	0.077685	0.160652	0.109365	20	20	20	6.74888	5	5	./plots_combined/BAMB.pdf	Outer membrane protein assembly factor BamB
819	BAMC	42	1	0.978932	1.0878	0.122861	0.0325833	0.109088	20	20	20	6.41977	11	11	./plots_combined/BAMC.pdf	Outer membrane protein assembly factor BamC
820	BAMC	45.4	1	1.12747	1.2313	0.00476863	0.082943	0.0345782	20	20	20	6.41977	11	11	./plots_combined/BAMC.pdf	Outer membrane protein assembly factor BamC
821	BAMC	49	1	1.10392	1.20288	0.00822323	0.0284564	0.0923566	20	20	20	6.41977	12	12	./plots_combined/BAMC.pdf	Outer membrane protein assembly factor BamC
822	BAMC	51.9	1	1.22799	1.12955	0.044294	0.0490462	0.125873	20	20	20	6.41977	12	12	./plots_combined/BAMC.pdf	Outer membrane protein assembly factor BamC
823	BAMC	54.8	1	1.1409	1.01709	0.0586238	0.134013	0.0414619	20	20	20	6.41977	11	11	./plots_combined/BAMC.pdf	Outer membrane protein assembly factor BamC
824	BAMC	57.9	1	0.975946	0.87533	0.0175881	0.093616	0.0397202	20	20	20	6.41977	11	11	./plots_combined/BAMC.pdf	Outer membrane protein assembly factor BamC
825	BAMC	60.5	1	0.810325	0.842501	0.0789846	0.0302449	0.127064	20	20	20	6.41977	12	12	./plots_combined/BAMC.pdf	Outer membrane protein assembly factor BamC
826	BAMC	63.6	1	0.698326	0.777246	0.0305206	0.0577463	0.133473	20	20	20	6.41977	11	11	./plots_combined/BAMC.pdf	Outer membrane protein assembly factor BamC
827	BAMC	67	1	0.722901	0.79395	0.0343735	0.0232171	0.168146	20	20	20	6.41977	11	11	./plots_combined/BAMC.pdf	Outer membrane protein assembly factor BamC
828	BAMC	71.3	1	0.698617	0.743105	0.0167037	0.150093	0.20734	20	20	20	6.41977	8	8	./plots_combined/BAMC.pdf	Outer membrane protein assembly factor BamC
829	BAMD	42	1	1.11811	1.24621	0.0673637	0.0200206	0.109603	20	20	20	6.19775	12	12	./plots_combined/BAMD.pdf	Outer membrane protein assembly factor BamD
830	BAMD	45.4	1	1.20121	1.3077	0.0497427	0.118965	0.225312	20	20	20	6.19775	11	11	./plots_combined/BAMD.pdf	Outer membrane protein assembly factor BamD
831	BAMD	49	1	1.08286	1.19905	0.0564393	0.13619	0.152574	20	20	20	6.19775	11	11	./plots_combined/BAMD.pdf	Outer membrane protein assembly factor BamD
832	BAMD	51.9	1	1.13403	1.07376	0.0513114	0.0276659	0.171865	20	20	20	6.19775	12	12	./plots_combined/BAMD.pdf	Outer membrane protein assembly factor BamD
833	BAMD	54.8	1	1.26249	1.12667	0.103369	0.0280677	0.0961812	20	20	20	6.19775	11	11	./plots_combined/BAMD.pdf	Outer membrane protein assembly factor BamD
834	BAMD	57.9	1	0.992591	1.0627	0.260459	0.010154	0.10475	20	20	20	6.19775	11	11	./plots_combined/BAMD.pdf	Outer membrane protein assembly factor BamD
835	BAMD	60.5	1	0.859953	0.979049	0.00974713	0.113482	0.333493	20	20	20	6.19775	11	11	./plots_combined/BAMD.pdf	Outer membrane protein assembly factor BamD
836	BAMD	63.6	1	0.750513	0.802175	0.546235	0.166828	0.0436287	20	20	20	6.19775	10	10	./plots_combined/BAMD.pdf	Outer membrane protein assembly factor BamD
837	BAMD	67	1	0.656515	0.720929	0.176176	0.202923	0.655111	20	20	20	6.19775	8	8	./plots_combined/BAMD.pdf	Outer membrane protein assembly factor BamD
838	BAMD	71.3	1	0.400203	0.397644	0.463514	0.603311	0.51507	20	20	20	6.19775	8	8	./plots_combined/BAMD.pdf	Outer membrane protein assembly factor BamD
839	BCP	42	1	0.835353	0.935057	0.145457	0.035601	0.30196	20	20	20	6.06875	7	7	./plots_combined/BCP.pdf	Putative peroxiredoxin bcp
840	BCP	45.4	1	0.912539	0.970268	0.0603345	0.0409902	0.0461997	20	20	20	6.06875	6	6	./plots_combined/BCP.pdf	Putative peroxiredoxin bcp
841	BCP	49	1	0.856177	1.01536	0.0353129	0.09004	0.0665047	20	20	20	6.06875	7	7	./plots_combined/BCP.pdf	Putative peroxiredoxin bcp
842	BCP	51.9	1	0.906581	1.09367	0.220298	0.128909	0.166516	20	20	20	6.06875	5	5	./plots_combined/BCP.pdf	Putative peroxiredoxin bcp
843	BCP	54.8	1	0.970977	1.07151	0.174204	0.23412	0.254023	20	20	20	6.06875	2	2	./plots_combined/BCP.pdf	Putative peroxiredoxin bcp
844	BCP	57.9	1	1.22232	1.26924	0.488539	0.0454974	0.0315118	20	20	20	6.06875	3	3	./plots_combined/BCP.pdf	Putative peroxiredoxin bcp
845	BCP	60.5	1	1.11236	1.01598	0.0097284	0.150286	0.163106	20	20	20	6.06875	3	3	./plots_combined/BCP.pdf	Putative peroxiredoxin bcp
846	BCP	63.6	1	1.14439	1.2129	0.369314	0.0226597	0.137216	20	20	20	6.06875	3	3	./plots_combined/BCP.pdf	Putative peroxiredoxin bcp
847	BCP	67	1	0.853161	0.896555	0.0585298	0.0290654	0.0627011	20	20	20	6.06875	2	2	./plots_combined/BCP.pdf	Putative peroxiredoxin bcp
848	BCP	71.3	1	1.00028	0.973173	0.104709	0.025053	0.0871252	20	20	20	6.06875	2	2	./plots_combined/BCP.pdf	Putative peroxiredoxin bcp
849	BCSZ	42	NA	NA	NA	-Inf	-Inf	-Inf	16	16	16	4.92936	1	1	./plots_combined/BCSZ.pdf	Endoglucanase
850	BCSZ	45.4	NA	NA	NA	-Inf	-Inf	-Inf	16	16	16	4.92936	1	1	./plots_combined/BCSZ.pdf	Endoglucanase
851	BCSZ	49	NA	NA	NA	-Inf	-Inf	-Inf	16	16	16	4.92936	1	1	./plots_combined/BCSZ.pdf	Endoglucanase
852	BCSZ	51.9	NA	NA	NA	-Inf	-Inf	-Inf	16	16	16	4.92936	1	1	./plots_combined/BCSZ.pdf	Endoglucanase
853	BCSZ	54.8	NA	NA	NA	-Inf	-Inf	-Inf	16	16	16	4.92936	1	1	./plots_combined/BCSZ.pdf	Endoglucanase
854	BCSZ	57.9	NA	NA	NA	-Inf	-Inf	-Inf	16	16	16	4.92936	1	1	./plots_combined/BCSZ.pdf	Endoglucanase
855	BCSZ	60.5	NA	NA	NA	-Inf	-Inf	-Inf	16	16	16	4.92936	1	1	./plots_combined/BCSZ.pdf	Endoglucanase
856	BCSZ	63.6	1	1.00923	1.1444	0.139524	0.0930152	0.0648414	16	16	16	4.92936	2	2	./plots_combined/BCSZ.pdf	Endoglucanase
857	BEPA	42	1	0.870048	0.989502	0.200113	0.0622691	0.0891664	16	16	16	5.7647	5	5	./plots_combined/BEPA.pdf	Beta-barrel assembly-enhancing protease
858	BEPA	45.4	1	0.862965	0.98856	0.017215	0.121682	0.0934169	16	16	16	5.7647	6	6	./plots_combined/BEPA.pdf	Beta-barrel assembly-enhancing protease
859	BEPA	49	1	0.99926	1.1105	0.0398584	0.0145796	0.144648	16	16	16	5.7647	4	4	./plots_combined/BEPA.pdf	Beta-barrel assembly-enhancing protease
860	BEPA	51.9	1	0.818526	0.938744	0.0223818	0.0390889	0.0748014	16	16	16	5.7647	6	6	./plots_combined/BEPA.pdf	Beta-barrel assembly-enhancing protease
861	BEPA	54.8	1	0.892688	1.01772	0.0552388	0.0900692	0.0679522	16	16	16	5.7647	6	6	./plots_combined/BEPA.pdf	Beta-barrel assembly-enhancing protease
862	BEPA	57.9	1	0.869534	0.993055	0.0105485	0.00127898	0.039742	16	16	16	5.7647	6	6	./plots_combined/BEPA.pdf	Beta-barrel assembly-enhancing protease
863	BEPA	60.5	1	1.01521	1.03791	0.00387913	0.076336	0.158837	16	16	16	5.7647	4	4	./plots_combined/BEPA.pdf	Beta-barrel assembly-enhancing protease
864	BEPA	63.6	1	0.744576	0.852856	0.160556	0.00442662	0.085293	16	16	16	5.7647	4	4	./plots_combined/BEPA.pdf	Beta-barrel assembly-enhancing protease
865	BETB	42	1	0.58764	0.614165	0.0891361	0.0768641	0.145635	12	12	12	5.79211	7	7	./plots_combined/BETB.pdf	NAD/NADP-dependent betaine aldehyde dehydrogenase
866	BETB	45.4	1	0.583462	0.610118	0.0481739	0.0592968	0.048201	12	12	12	5.79211	8	8	./plots_combined/BETB.pdf	NAD/NADP-dependent betaine aldehyde dehydrogenase
867	BETB	49	1	0.583341	0.579525	0.0563183	0.0204808	0.106616	12	12	12	5.79211	7	7	./plots_combined/BETB.pdf	NAD/NADP-dependent betaine aldehyde dehydrogenase
868	BETB	51.9	1	0.580419	0.583996	0.0256479	0.00958236	0.0544397	12	12	12	5.79211	11	11	./plots_combined/BETB.pdf	NAD/NADP-dependent betaine aldehyde dehydrogenase
869	BETB	54.8	1	0.516601	0.565506	0.114755	0.0384818	0.0146984	12	12	12	5.79211	6	6	./plots_combined/BETB.pdf	NAD/NADP-dependent betaine aldehyde dehydrogenase
870	BETB	57.9	1	0.455053	0.648708	0.151128	0.119894	0.0608487	12	12	12	5.79211	6	6	./plots_combined/BETB.pdf	NAD/NADP-dependent betaine aldehyde dehydrogenase
871	BFR	42	1	1.84248	1.553	0.315103	0.0587827	0.125613	20	20	20	6.00248	3	3	./plots_combined/BFR.pdf	Bacterioferritin
872	BFR	45.4	1	2.02215	1.50427	0.421859	0.149392	0.184161	20	20	20	6.00248	4	4	./plots_combined/BFR.pdf	Bacterioferritin
873	BFR	49	1	1.81869	1.32363	0.19931	0.0846389	0.167521	20	20	20	6.00248	5	5	./plots_combined/BFR.pdf	Bacterioferritin
874	BFR	51.9	1	2.13669	1.60959	0.36657	0.126909	0.0609669	20	20	20	6.00248	6	6	./plots_combined/BFR.pdf	Bacterioferritin
875	BFR	54.8	1	2.08018	1.68777	0.185509	0.120068	0.146896	20	20	20	6.00248	5	5	./plots_combined/BFR.pdf	Bacterioferritin
876	BFR	57.9	1	1.97734	1.74524	0.169727	0.0407441	0.00128669	20	20	20	6.00248	5	5	./plots_combined/BFR.pdf	Bacterioferritin
877	BFR	60.5	1	2.64505	1.96276	0.557185	0.142706	0.542106	20	20	20	6.00248	6	6	./plots_combined/BFR.pdf	Bacterioferritin
878	BFR	63.6	1	2.86999	3.10963	0.521486	0.935384	0.377163	20	20	20	6.00248	5	5	./plots_combined/BFR.pdf	Bacterioferritin
879	BFR	67	1	1.88217	2.04762	0.542137	0.139795	1.3124	20	20	20	6.00248	2	2	./plots_combined/BFR.pdf	Bacterioferritin
880	BFR	71.3	1	1.4671	1.64038	0.275597	0.247982	0.576141	20	20	20	6.00248	2	2	./plots_combined/BFR.pdf	Bacterioferritin
881	BGLA	42	1	0.929254	0.984289	0.0356867	0.00994688	0.105129	14	14	14	6.25655	16	16	./plots_combined/BGLA.pdf	6-phospho-beta-glucosidase BglA
882	BGLA	45.4	1	0.936646	0.970983	0.204363	0.0235066	0.0216414	14	14	14	6.25655	14	14	./plots_combined/BGLA.pdf	6-phospho-beta-glucosidase BglA
883	BGLA	49	1	0.981502	1.01127	0.10852	0.0900137	0.100532	14	14	14	6.25655	15	15	./plots_combined/BGLA.pdf	6-phospho-beta-glucosidase BglA
884	BGLA	51.9	1	0.951693	0.97294	0.0446615	0.0353826	0.088847	14	14	14	6.25655	17	17	./plots_combined/BGLA.pdf	6-phospho-beta-glucosidase BglA
885	BGLA	54.8	1	0.837838	0.884518	0.0161783	0.0103599	0.112515	14	14	14	6.25655	11	11	./plots_combined/BGLA.pdf	6-phospho-beta-glucosidase BglA
886	BGLA	57.9	1	0.845883	0.90543	0.0433932	0.0377059	0.0612552	14	14	14	6.25655	14	14	./plots_combined/BGLA.pdf	6-phospho-beta-glucosidase BglA
887	BGLA	60.5	1	0.812427	1.07734	0.0687799	0.264358	0.131998	14	14	14	6.25655	2	2	./plots_combined/BGLA.pdf	6-phospho-beta-glucosidase BglA
888	BGLX	42	1	0.93823	1.0167	0.0349231	0.0469584	0.0196698	20	20	20	5.66478	13	13	./plots_combined/BGLX.pdf	Periplasmic beta-glucosidase
889	BGLX	45.4	1	0.927209	1.05531	0.0314319	0.0769257	0.0570138	20	20	20	5.66478	14	14	./plots_combined/BGLX.pdf	Periplasmic beta-glucosidase
890	BGLX	49	1	0.966248	1.06556	0.00443959	0.0825742	0.051583	20	20	20	5.66478	14	14	./plots_combined/BGLX.pdf	Periplasmic beta-glucosidase
891	BGLX	51.9	1	0.947961	0.987888	0.00949378	0.0427666	0.0415733	20	20	20	5.66478	13	13	./plots_combined/BGLX.pdf	Periplasmic beta-glucosidase
892	BGLX	54.8	1	0.87103	0.922626	0.0658014	0.0574047	0.0722325	20	20	20	5.66478	17	17	./plots_combined/BGLX.pdf	Periplasmic beta-glucosidase
893	BGLX	57.9	1	0.818963	0.88901	0.0193708	0.0805918	0.0750346	20	20	20	5.66478	16	16	./plots_combined/BGLX.pdf	Periplasmic beta-glucosidase
894	BGLX	60.5	1	0.534436	0.777065	0.16712	0.0661209	0.0467232	20	20	20	5.66478	9	9	./plots_combined/BGLX.pdf	Periplasmic beta-glucosidase
895	BGLX	63.6	1	0.589151	0.644182	0.16441	0.189342	0.0854595	20	20	20	5.66478	4	4	./plots_combined/BGLX.pdf	Periplasmic beta-glucosidase
896	BGLX	67	1	0.655501	0.787136	0.187004	0.0505228	0.0471947	20	20	20	5.66478	2	2	./plots_combined/BGLX.pdf	Periplasmic beta-glucosidase
897	BGLX	71.3	1	0.694707	0.917933	0.324757	0.0514482	0.18736	20	20	20	5.66478	4	4	./plots_combined/BGLX.pdf	Periplasmic beta-glucosidase
898	BISC	42	1	0.850939	0.899045	0.00196324	0.0849156	0.022431	10	10	10	5.35331	3	3	./plots_combined/BISC.pdf	Biotin sulfoxide reductase
899	BISC	45.4	1	0.820978	0.959157	0.108271	0.0713953	0.0212331	10	10	10	5.35331	2	2	./plots_combined/BISC.pdf	Biotin sulfoxide reductase
900	BISC	49	1	0.815191	0.9841	0.152865	0.0988763	0.117544	10	10	10	5.35331	3	3	./plots_combined/BISC.pdf	Biotin sulfoxide reductase
901	BISC	54.8	NA	NA	NA	-Inf	-Inf	-Inf	10	10	10	5.35331	1	1	./plots_combined/BISC.pdf	Biotin sulfoxide reductase
902	BISC	57.9	NA	NA	NA	-Inf	-Inf	-Inf	10	10	10	5.35331	1	1	./plots_combined/BISC.pdf	Biotin sulfoxide reductase
903	BLC	42	1	1.67125	1.3055	0.112072	0.195703	0.00983338	20	20	20	5.71494	4	4	./plots_combined/BLC.pdf	Outer membrane lipoprotein Blc
904	BLC	45.4	1	1.72808	1.31444	0.0616881	0.0736459	0.0271258	20	20	20	5.71494	5	5	./plots_combined/BLC.pdf	Outer membrane lipoprotein Blc
905	BLC	49	1	1.76818	1.37461	0.0552616	0.105096	0.0240107	20	20	20	5.71494	6	6	./plots_combined/BLC.pdf	Outer membrane lipoprotein Blc
906	BLC	51.9	1	1.75354	1.30155	0.0909151	0.00542755	0.0455192	20	20	20	5.71494	6	6	./plots_combined/BLC.pdf	Outer membrane lipoprotein Blc
907	BLC	54.8	1	1.70596	1.25254	0.159583	0.00236524	0.0230704	20	20	20	5.71494	6	6	./plots_combined/BLC.pdf	Outer membrane lipoprotein Blc
908	BLC	57.9	1	1.68741	1.2906	0.0571298	0.078357	0.0015031	20	20	20	5.71494	6	6	./plots_combined/BLC.pdf	Outer membrane lipoprotein Blc
909	BLC	60.5	1	1.60421	1.36003	0.0928251	0.0621879	0.108281	20	20	20	5.71494	7	7	./plots_combined/BLC.pdf	Outer membrane lipoprotein Blc
910	BLC	63.6	1	1.50165	1.3666	0.135459	0.0913312	0.0521161	20	20	20	5.71494	7	7	./plots_combined/BLC.pdf	Outer membrane lipoprotein Blc
911	BLC	67	1	1.54387	1.52756	0.126031	0.0810054	0.0892792	20	20	20	5.71494	3	3	./plots_combined/BLC.pdf	Outer membrane lipoprotein Blc
912	BLC	71.3	1	1.48202	1.34678	0.0431509	0.0139916	0.210814	20	20	20	5.71494	4	4	./plots_combined/BLC.pdf	Outer membrane lipoprotein Blc
913	BLUR	42	NA	NA	NA	-Inf	-Inf	-Inf	16	16	16	5.31781	1	1	./plots_combined/BLUR.pdf	HTH-type transcriptional repressor BluR
914	BLUR	45.4	NA	NA	NA	-Inf	-Inf	-Inf	16	16	16	5.31781	1	1	./plots_combined/BLUR.pdf	HTH-type transcriptional repressor BluR
915	BLUR	49	1	0.825753	0.855659	0.0107289	0.0219175	0.0575001	16	16	16	5.31781	3	3	./plots_combined/BLUR.pdf	HTH-type transcriptional repressor BluR
916	BLUR	51.9	NA	NA	NA	-Inf	-Inf	-Inf	16	16	16	5.31781	1	1	./plots_combined/BLUR.pdf	HTH-type transcriptional repressor BluR
917	BLUR	54.8	NA	NA	NA	-Inf	-Inf	-Inf	16	16	16	5.31781	1	1	./plots_combined/BLUR.pdf	HTH-type transcriptional repressor BluR
918	BLUR	57.9	1	0.966635	0.80177	0.141549	0.0126546	0.206685	16	16	16	5.31781	4	4	./plots_combined/BLUR.pdf	HTH-type transcriptional repressor BluR
919	BLUR	60.5	1	0.673248	0.72023	0.0302774	0.56113	0.281575	16	16	16	5.31781	2	2	./plots_combined/BLUR.pdf	HTH-type transcriptional repressor BluR
920	BLUR	63.6	NA	NA	NA	-Inf	-Inf	-Inf	16	16	16	5.31781	1	1	./plots_combined/BLUR.pdf	HTH-type transcriptional repressor BluR
921	BOLA	42	1	1.15549	1.11163	0.124486	0.134953	0.0838037	14	14	14	5.71434	2	2	./plots_combined/BOLA.pdf	DNA-binding transcriptional regulator BolA
922	BOLA	45.4	NA	NA	NA	-Inf	-Inf	-Inf	14	14	14	5.71434	1	1	./plots_combined/BOLA.pdf	DNA-binding transcriptional regulator BolA
923	BOLA	49	1	1.13982	1.18202	0.0112098	0.108635	0.17099	14	14	14	5.71434	3	3	./plots_combined/BOLA.pdf	DNA-binding transcriptional regulator BolA
924	BOLA	51.9	1	0.995883	1.03408	0.0440192	0.0899346	0.117682	14	14	14	5.71434	3	3	./plots_combined/BOLA.pdf	DNA-binding transcriptional regulator BolA
925	BOLA	54.8	NA	NA	NA	-Inf	-Inf	-Inf	14	14	14	5.71434	1	1	./plots_combined/BOLA.pdf	DNA-binding transcriptional regulator BolA
926	BOLA	57.9	NA	NA	NA	-Inf	-Inf	-Inf	14	14	14	5.71434	1	1	./plots_combined/BOLA.pdf	DNA-binding transcriptional regulator BolA
927	BOLA	60.5	NA	NA	NA	-Inf	-Inf	-Inf	14	14	14	5.71434	1	1	./plots_combined/BOLA.pdf	DNA-binding transcriptional regulator BolA
928	BORD	42	1	0.899559	1.35513	0.0920254	0.0794518	0.0126182	20	20	20	5.97177	3	3	./plots_combined/BORD.pdf	Prophage lipoprotein Bor homolog
929	BORD	45.4	1	1.04419	1.45014	0.00524981	0.0635909	0.259724	20	20	20	5.97177	3	3	./plots_combined/BORD.pdf	Prophage lipoprotein Bor homolog
930	BORD	49	1	0.965077	1.3549	0.0516345	0.154487	0.104866	20	20	20	5.97177	3	3	./plots_combined/BORD.pdf	Prophage lipoprotein Bor homolog
931	BORD	51.9	1	1.13887	1.17903	0.0299015	0.117738	0.195026	20	20	20	5.97177	3	3	./plots_combined/BORD.pdf	Prophage lipoprotein Bor homolog
932	BORD	54.8	1	1.03151	0.972921	0.141534	0.19093	0.110047	20	20	20	5.97177	3	3	./plots_combined/BORD.pdf	Prophage lipoprotein Bor homolog
933	BORD	57.9	1	1.0116	1.10903	0.0242053	0.00527041	0.00925166	20	20	20	5.97177	3	3	./plots_combined/BORD.pdf	Prophage lipoprotein Bor homolog
934	BORD	60.5	1	0.841106	1.16493	0.278364	0.068191	0.45582	20	20	20	5.97177	3	3	./plots_combined/BORD.pdf	Prophage lipoprotein Bor homolog
935	BORD	63.6	1	0.879729	1.02038	0.0380704	0.388273	0.0860829	20	20	20	5.97177	3	3	./plots_combined/BORD.pdf	Prophage lipoprotein Bor homolog
936	BORD	67	1	0.800181	1.08187	0.150926	0.0296199	0.476307	20	20	20	5.97177	3	3	./plots_combined/BORD.pdf	Prophage lipoprotein Bor homolog
937	BORD	71.3	1	0.695886	0.884223	0.162036	0.292087	0.393216	20	20	20	5.97177	3	3	./plots_combined/BORD.pdf	Prophage lipoprotein Bor homolog
938	BTUB	42	1	0.859211	1.26508	0.108327	0.168871	0.184106	20	20	20	6.02005	12	12	./plots_combined/BTUB.pdf	Vitamin B12 transporter BtuB
939	BTUB	45.4	1	1.0113	1.41933	0.265231	0.00590914	0.124216	20	20	20	6.02005	13	13	./plots_combined/BTUB.pdf	Vitamin B12 transporter BtuB
940	BTUB	49	1	0.974372	1.33965	0.0948725	0.195212	0.0914707	20	20	20	6.02005	12	12	./plots_combined/BTUB.pdf	Vitamin B12 transporter BtuB
941	BTUB	51.9	1	1.32339	1.21463	0.0649663	0.0442869	0.230028	20	20	20	6.02005	13	13	./plots_combined/BTUB.pdf	Vitamin B12 transporter BtuB
942	BTUB	54.8	1	1.51866	1.05969	0.00106851	0.0916518	0.00239104	20	20	20	6.02005	11	11	./plots_combined/BTUB.pdf	Vitamin B12 transporter BtuB
943	BTUB	57.9	1	1.16923	1.05831	0.114191	0.0391679	0.0401959	20	20	20	6.02005	14	14	./plots_combined/BTUB.pdf	Vitamin B12 transporter BtuB
944	BTUB	60.5	1	0.964181	0.989576	0.0520991	0.0490512	0.148849	20	20	20	6.02005	13	13	./plots_combined/BTUB.pdf	Vitamin B12 transporter BtuB
945	BTUB	63.6	1	0.884532	0.952379	0.0369037	0.0106153	0.0485917	20	20	20	6.02005	12	12	./plots_combined/BTUB.pdf	Vitamin B12 transporter BtuB
946	BTUB	67	1	0.80711	0.90713	0.010619	0.0880625	0.0293587	20	20	20	6.02005	10	10	./plots_combined/BTUB.pdf	Vitamin B12 transporter BtuB
947	BTUB	71.3	1	0.745008	0.834549	0.082454	0.0169023	0.0468009	20	20	20	6.02005	9	9	./plots_combined/BTUB.pdf	Vitamin B12 transporter BtuB
948	BTUR	42	1	0.744076	0.79482	0.0259596	0.0502469	0.0866104	16	16	16	5.60003	4	4	./plots_combined/BTUR.pdf	Cob(I)yrinic acid a,c-diamide adenosyltransferase
949	BTUR	45.4	1	0.696541	0.776194	0.00150305	0.0561625	0.0306309	16	16	16	5.60003	4	4	./plots_combined/BTUR.pdf	Cob(I)yrinic acid a,c-diamide adenosyltransferase
950	BTUR	49	1	0.794903	0.800674	0.0171672	0.00511809	0.0181478	16	16	16	5.60003	4	4	./plots_combined/BTUR.pdf	Cob(I)yrinic acid a,c-diamide adenosyltransferase
951	BTUR	51.9	1	0.72965	0.762826	0.010132	0.0384608	0.0189694	16	16	16	5.60003	4	4	./plots_combined/BTUR.pdf	Cob(I)yrinic acid a,c-diamide adenosyltransferase
952	BTUR	54.8	1	0.697602	0.68421	0.0196504	0.0502077	0.00909276	16	16	16	5.60003	4	4	./plots_combined/BTUR.pdf	Cob(I)yrinic acid a,c-diamide adenosyltransferase
953	BTUR	57.9	1	0.690881	0.703383	0.0162288	0.066282	0.0528295	16	16	16	5.60003	4	4	./plots_combined/BTUR.pdf	Cob(I)yrinic acid a,c-diamide adenosyltransferase
954	BTUR	60.5	1	0.667383	0.757574	0.0177127	0.00863976	0.0409759	16	16	16	5.60003	4	4	./plots_combined/BTUR.pdf	Cob(I)yrinic acid a,c-diamide adenosyltransferase
955	BTUR	63.6	1	0.518821	0.783077	0.174337	0.0174376	0.111671	16	16	16	5.60003	4	4	./plots_combined/BTUR.pdf	Cob(I)yrinic acid a,c-diamide adenosyltransferase
956	CAN	42	1	0.606298	0.596766	0.0506182	0.0783002	0.0360585	20	20	20	6.46362	5	5	./plots_combined/CAN.pdf	Carbonic anhydrase 2
957	CAN	45.4	1	0.553342	0.557884	0.143223	0.116725	0.151178	20	20	20	6.46362	5	5	./plots_combined/CAN.pdf	Carbonic anhydrase 2
958	CAN	49	1	0.583896	0.551212	0.00287603	0.139904	0.166842	20	20	20	6.46362	6	6	./plots_combined/CAN.pdf	Carbonic anhydrase 2
959	CAN	51.9	1	0.537026	0.484672	0.0412183	0.0528611	0.0107937	20	20	20	6.46362	6	6	./plots_combined/CAN.pdf	Carbonic anhydrase 2
960	CAN	54.8	1	0.534412	0.535915	0.0936589	0.0630593	0.0727543	20	20	20	6.46362	6	6	./plots_combined/CAN.pdf	Carbonic anhydrase 2
961	CAN	57.9	1	0.569857	0.520791	0.092	0.0383601	0.147031	20	20	20	6.46362	7	7	./plots_combined/CAN.pdf	Carbonic anhydrase 2
962	CAN	60.5	1	0.579363	0.589738	0.0942168	0.0254761	0.076564	20	20	20	6.46362	6	6	./plots_combined/CAN.pdf	Carbonic anhydrase 2
963	CAN	63.6	1	0.501486	0.534405	0.0744983	0.109719	0.0340024	20	20	20	6.46362	4	4	./plots_combined/CAN.pdf	Carbonic anhydrase 2
964	CAN	67	1	0.478354	0.542535	0.154738	0.0894446	0.0801055	20	20	20	6.46362	3	3	./plots_combined/CAN.pdf	Carbonic anhydrase 2
965	CAN	71.3	1	0.453247	0.450204	0.0955033	0.0202876	0.167172	20	20	20	6.46362	3	3	./plots_combined/CAN.pdf	Carbonic anhydrase 2
966	CARA	42	1	0.873825	0.955893	0.0821447	0.0476324	0.00316298	14	14	14	5.82399	7	7	./plots_combined/CARA.pdf	Carbamoyl-phosphate synthase small chain
967	CARA	45.4	1	0.866012	1.00467	0.00523112	0.0281345	0.146114	14	14	14	5.82399	7	7	./plots_combined/CARA.pdf	Carbamoyl-phosphate synthase small chain
968	CARA	49	1	0.896587	0.960288	0.0874871	0.0471639	0.156939	14	14	14	5.82399	7	7	./plots_combined/CARA.pdf	Carbamoyl-phosphate synthase small chain
969	CARA	51.9	1	0.872841	1.02662	0.048224	0.021392	0.208278	14	14	14	5.82399	8	8	./plots_combined/CARA.pdf	Carbamoyl-phosphate synthase small chain
970	CARA	54.8	1	0.763934	0.840475	0.0749099	0.0256267	0.039583	14	14	14	5.82399	7	7	./plots_combined/CARA.pdf	Carbamoyl-phosphate synthase small chain
971	CARA	57.9	1	0.736524	0.856136	0.0438402	0.0615786	0.0440603	14	14	14	5.82399	6	6	./plots_combined/CARA.pdf	Carbamoyl-phosphate synthase small chain
972	CARA	60.5	1	0.73836	1.03599	0.0670798	0.208179	0.20673	14	14	14	5.82399	2	2	./plots_combined/CARA.pdf	Carbamoyl-phosphate synthase small chain
973	CARB	42	1	0.74591	0.862198	0.0806308	0.0275025	0.0965281	14	14	14	6.23296	32	32	./plots_combined/CARB.pdf	Carbamoyl-phosphate synthase large chain
974	CARB	45.4	1	0.747732	0.876488	0.0525975	0.0429746	0.0901164	14	14	14	6.23296	32	32	./plots_combined/CARB.pdf	Carbamoyl-phosphate synthase large chain
975	CARB	49	1	0.789214	0.907403	0.0254871	0.0251326	0.0257455	14	14	14	6.23296	34	34	./plots_combined/CARB.pdf	Carbamoyl-phosphate synthase large chain
976	CARB	51.9	1	0.826189	0.942224	0.0679561	0.0355261	0.0433389	14	14	14	6.23296	39	39	./plots_combined/CARB.pdf	Carbamoyl-phosphate synthase large chain
977	CARB	54.8	1	0.740141	0.886778	0.0440846	0.00118921	0.0185741	14	14	14	6.23296	37	37	./plots_combined/CARB.pdf	Carbamoyl-phosphate synthase large chain
978	CARB	57.9	1	0.753596	0.952692	0.0202424	0.040319	0.0274018	14	14	14	6.23296	32	32	./plots_combined/CARB.pdf	Carbamoyl-phosphate synthase large chain
979	CARB	60.5	1	0.705924	1.10801	0.143746	0.0897907	0.0309684	14	14	14	6.23296	17	17	./plots_combined/CARB.pdf	Carbamoyl-phosphate synthase large chain
980	CBPA	42	1	1.53575	1.40682	0.164171	0.0359498	0.132417	14	14	14	6.06275	8	8	./plots_combined/CBPA.pdf	Curved DNA-binding protein
981	CBPA	45.4	1	1.62235	1.51812	0.0129504	0.0211063	0.154763	14	14	14	6.06275	8	8	./plots_combined/CBPA.pdf	Curved DNA-binding protein
982	CBPA	49	1	1.55052	1.57605	0.0352089	0.0735907	0.0795997	14	14	14	6.06275	6	6	./plots_combined/CBPA.pdf	Curved DNA-binding protein
983	CBPA	51.9	1	1.33959	1.24067	0.00893508	0.00832898	0.0200767	14	14	14	6.06275	5	5	./plots_combined/CBPA.pdf	Curved DNA-binding protein
984	CBPA	54.8	1	1.37943	1.47636	0.125531	0.0250821	0.0212136	14	14	14	6.06275	7	7	./plots_combined/CBPA.pdf	Curved DNA-binding protein
985	CBPA	57.9	1	1.19737	1.65039	0.186986	0.13792	0.0730242	14	14	14	6.06275	7	7	./plots_combined/CBPA.pdf	Curved DNA-binding protein
986	CBPA	60.5	NA	NA	NA	-Inf	-Inf	-Inf	14	14	14	6.06275	1	1	./plots_combined/CBPA.pdf	Curved DNA-binding protein
987	CCA	42	1	0.962433	0.989416	0.0378893	0.0210733	0.174571	16	16	16	5.16204	2	2	./plots_combined/CCA.pdf	Multifunctional CCA protein
988	CCA	45.4	NA	NA	NA	-Inf	-Inf	-Inf	16	16	16	5.16204	1	1	./plots_combined/CCA.pdf	Multifunctional CCA protein
989	CCA	49	NA	NA	NA	-Inf	-Inf	-Inf	16	16	16	5.16204	1	1	./plots_combined/CCA.pdf	Multifunctional CCA protein
990	CCA	51.9	1	1.06217	1.03122	0.0829741	0.0276422	0.100992	16	16	16	5.16204	6	6	./plots_combined/CCA.pdf	Multifunctional CCA protein
991	CCA	54.8	1	0.951921	1.02303	0.0148364	0.00562897	0.0514819	16	16	16	5.16204	3	3	./plots_combined/CCA.pdf	Multifunctional CCA protein
992	CCA	57.9	NA	NA	NA	-Inf	-Inf	-Inf	16	16	16	5.16204	1	1	./plots_combined/CCA.pdf	Multifunctional CCA protein
993	CCA	60.5	NA	NA	NA	-Inf	-Inf	-Inf	16	16	16	5.16204	1	1	./plots_combined/CCA.pdf	Multifunctional CCA protein
994	CCA	63.6	NA	NA	NA	-Inf	-Inf	-Inf	16	16	16	5.16204	1	1	./plots_combined/CCA.pdf	Multifunctional CCA protein
995	CDD	42	1	0.239681	0.239259	0.036235	0.00769109	0.0886089	20	20	20	6.40019	10	10	./plots_combined/CDD.pdf	Cytidine deaminase
996	CDD	45.4	1	0.230906	0.225011	0.0285569	0.0373017	0.0664106	20	20	20	6.40019	8	8	./plots_combined/CDD.pdf	Cytidine deaminase
997	CDD	49	1	0.204063	0.194754	0.0318192	0.0516623	0.0715053	20	20	20	6.40019	8	8	./plots_combined/CDD.pdf	Cytidine deaminase
998	CDD	51.9	1	0.213029	0.202298	0.190153	0.103246	0.0853149	20	20	20	6.40019	9	9	./plots_combined/CDD.pdf	Cytidine deaminase
999	CDD	54.8	1	0.205462	0.190159	0.116242	0.0454746	0.063335	20	20	20	6.40019	8	8	./plots_combined/CDD.pdf	Cytidine deaminase
1000	CDD	57.9	1	0.205583	0.20736	0.0257321	0.223824	0.122673	20	20	20	6.40019	8	8	./plots_combined/CDD.pdf	Cytidine deaminase
1001	CDD	60.5	1	0.212723	0.195919	0.00338694	0.00496777	0.176479	20	20	20	6.40019	7	7	./plots_combined/CDD.pdf	Cytidine deaminase
1002	CDD	63.6	1	0.187752	0.196578	0.0485193	0.071589	0.069737	20	20	20	6.40019	6	6	./plots_combined/CDD.pdf	Cytidine deaminase
1003	CDD	67	1	0.178728	0.194912	0.0371333	0.13627	0.0118642	20	20	20	6.40019	6	6	./plots_combined/CDD.pdf	Cytidine deaminase
1004	CDD	71.3	1	0.209479	0.208166	0.265989	0.0279842	0.0909123	20	20	20	6.40019	3	3	./plots_combined/CDD.pdf	Cytidine deaminase
1005	CDH	42	1	0.930303	0.949542	0.0572669	0.0877117	0.0802602	18	18	18	5.72471	5	5	./plots_combined/CDH.pdf	CDP-diacylglycerol pyrophosphatase
1006	CDH	45.4	1	0.891163	0.952546	0.160968	0.0110463	0.007722	18	18	18	5.72471	6	6	./plots_combined/CDH.pdf	CDP-diacylglycerol pyrophosphatase
1007	CDH	49	1	0.952555	0.964498	0.0676022	0.0820121	0.0599881	18	18	18	5.72471	6	6	./plots_combined/CDH.pdf	CDP-diacylglycerol pyrophosphatase
1008	CDH	51.9	1	0.922481	0.959161	0.0249779	0.0332757	0.0456412	18	18	18	5.72471	6	6	./plots_combined/CDH.pdf	CDP-diacylglycerol pyrophosphatase
1009	CDH	54.8	1	0.891569	0.787289	0.0521652	0.175829	0.0391679	18	18	18	5.72471	6	6	./plots_combined/CDH.pdf	CDP-diacylglycerol pyrophosphatase
1010	CDH	57.9	1	0.868325	0.75243	0.033277	0.0961092	0.0934283	18	18	18	5.72471	5	5	./plots_combined/CDH.pdf	CDP-diacylglycerol pyrophosphatase
1011	CDH	60.5	1	0.734152	0.744566	0.00689472	0.0722969	0.442488	18	18	18	5.72471	6	6	./plots_combined/CDH.pdf	CDP-diacylglycerol pyrophosphatase
1012	CDH	63.6	1	0.763134	0.758381	0.209586	0.271368	0.270109	18	18	18	5.72471	6	6	./plots_combined/CDH.pdf	CDP-diacylglycerol pyrophosphatase
1013	CDH	67	NA	NA	NA	-Inf	-Inf	-Inf	18	18	18	5.72471	1	1	./plots_combined/CDH.pdf	CDP-diacylglycerol pyrophosphatase
1014	CEDA	42	1	1.02508	1.08568	0.00651556	0.0925028	0.0361165	20	20	20	5.40028	2	2	./plots_combined/CEDA.pdf	Cell division activator CedA
1015	CEDA	45.4	NA	NA	NA	-Inf	-Inf	-Inf	20	20	20	5.40028	1	1	./plots_combined/CEDA.pdf	Cell division activator CedA
1016	CEDA	49	1	0.951494	0.976013	0.224448	0.0803618	0.0264016	20	20	20	5.40028	3	3	./plots_combined/CEDA.pdf	Cell division activator CedA
1017	CEDA	51.9	1	0.985516	1.12705	0.021	0.129523	0.0537513	20	20	20	5.40028	3	3	./plots_combined/CEDA.pdf	Cell division activator CedA
1018	CEDA	54.8	NA	NA	NA	-Inf	-Inf	-Inf	20	20	20	5.40028	1	1	./plots_combined/CEDA.pdf	Cell division activator CedA
1019	CEDA	57.9	NA	NA	NA	-Inf	-Inf	-Inf	20	20	20	5.40028	1	1	./plots_combined/CEDA.pdf	Cell division activator CedA
1020	CEDA	60.5	NA	NA	NA	-Inf	-Inf	-Inf	20	20	20	5.40028	1	1	./plots_combined/CEDA.pdf	Cell division activator CedA
1021	CEDA	63.6	NA	NA	NA	-Inf	-Inf	-Inf	20	20	20	5.40028	1	1	./plots_combined/CEDA.pdf	Cell division activator CedA
1022	CEDA	67	NA	NA	NA	-Inf	-Inf	-Inf	20	20	20	5.40028	1	1	./plots_combined/CEDA.pdf	Cell division activator CedA
1023	CEDA	71.3	NA	NA	NA	-Inf	-Inf	-Inf	20	20	20	5.40028	1	1	./plots_combined/CEDA.pdf	Cell division activator CedA
1024	CHAA	42	1	1.12159	1.5955	0.236785	0.133313	0.0163554	20	20	20	5.77354	2	2	./plots_combined/CHAA.pdf	Sodium-potassium/proton antiporter ChaA
1025	CHAA	45.4	1	1.17168	1.60514	0.0695508	0.0590316	0.0307843	20	20	20	5.77354	3	3	./plots_combined/CHAA.pdf	Sodium-potassium/proton antiporter ChaA
1026	CHAA	49	1	1.30042	1.70117	0.0450822	0.0540347	0.00761339	20	20	20	5.77354	3	3	./plots_combined/CHAA.pdf	Sodium-potassium/proton antiporter ChaA
1027	CHAA	51.9	1	1.20875	1.36722	0.0778064	0.0465939	0.101521	20	20	20	5.77354	3	3	./plots_combined/CHAA.pdf	Sodium-potassium/proton antiporter ChaA
1028	CHAA	54.8	1	1.19017	1.4643	0.160926	0.0350325	0.00968913	20	20	20	5.77354	3	3	./plots_combined/CHAA.pdf	Sodium-potassium/proton antiporter ChaA
1029	CHAA	57.9	1	1.05871	1.45141	0.0758813	0.167377	0.225371	20	20	20	5.77354	3	3	./plots_combined/CHAA.pdf	Sodium-potassium/proton antiporter ChaA
1030	CHAA	60.5	1	0.896874	1.37565	0.0120597	0.0708378	0.0748069	20	20	20	5.77354	2	2	./plots_combined/CHAA.pdf	Sodium-potassium/proton antiporter ChaA
1031	CHAA	63.6	1	0.841618	1.42379	0.01829	0.108995	0.123255	20	20	20	5.77354	2	2	./plots_combined/CHAA.pdf	Sodium-potassium/proton antiporter ChaA
1032	CHAA	67	NA	NA	NA	-Inf	-Inf	-Inf	20	20	20	5.77354	1	1	./plots_combined/CHAA.pdf	Sodium-potassium/proton antiporter ChaA
1033	CHAA	71.3	1	0.728419	1.3185	0.372139	0.125686	0.0211826	20	20	20	5.77354	2	2	./plots_combined/CHAA.pdf	Sodium-potassium/proton antiporter ChaA
1034	CHAB	42	1	1.33638	1.68249	0.109443	0.0913409	0.0613005	20	20	20	5.61296	3	3	./plots_combined/CHAB.pdf	Putative cation transport regulator ChaB
1035	CHAB	45.4	1	1.42307	1.65323	0.018179	0.00706998	0.0868283	20	20	20	5.61296	2	2	./plots_combined/CHAB.pdf	Putative cation transport regulator ChaB
1036	CHAB	49	1	1.3869	1.79095	0.102938	0.0956587	0.0282607	20	20	20	5.61296	3	3	./plots_combined/CHAB.pdf	Putative cation transport regulator ChaB
1037	CHAB	51.9	1	1.49533	1.84711	0.0370699	0.131085	0.141662	20	20	20	5.61296	3	3	./plots_combined/CHAB.pdf	Putative cation transport regulator ChaB
1038	CHAB	54.8	1	1.4363	1.78839	0.120855	0.0665187	0.107944	20	20	20	5.61296	3	3	./plots_combined/CHAB.pdf	Putative cation transport regulator ChaB
1039	CHAB	57.9	1	1.48776	1.64453	0.05042	0.0253865	0.122338	20	20	20	5.61296	3	3	./plots_combined/CHAB.pdf	Putative cation transport regulator ChaB
1040	CHAB	60.5	NA	NA	NA	-Inf	-Inf	-Inf	20	20	20	5.61296	1	1	./plots_combined/CHAB.pdf	Putative cation transport regulator ChaB
1041	CHAB	63.6	1	1.51913	1.92973	0.12721	0.0964073	0.0922759	20	20	20	5.61296	2	2	./plots_combined/CHAB.pdf	Putative cation transport regulator ChaB
1042	CHAB	67	1	1.26701	1.72467	0.090042	0.0553626	0.196284	20	20	20	5.61296	2	2	./plots_combined/CHAB.pdf	Putative cation transport regulator ChaB
1043	CHAB	71.3	1	1.5818	2.17814	0.0753885	0.0337178	0.0680779	20	20	20	5.61296	3	3	./plots_combined/CHAB.pdf	Putative cation transport regulator ChaB
1044	CHBB	42	1	0.979064	0.893201	0.150927	0.197427	0.387357	16	16	16	5.2553	2	2	./plots_combined/CHBB.pdf	PTS system N,N'-diacetylchitobiose-specific EIIB component
1045	CHBB	45.4	NA	NA	NA	-Inf	-Inf	-Inf	16	16	16	5.2553	1	1	./plots_combined/CHBB.pdf	PTS system N,N'-diacetylchitobiose-specific EIIB component
1046	CHBB	49	NA	NA	NA	-Inf	-Inf	-Inf	16	16	16	5.2553	1	1	./plots_combined/CHBB.pdf	PTS system N,N'-diacetylchitobiose-specific EIIB component
1047	CHBB	51.9	NA	NA	NA	-Inf	-Inf	-Inf	16	16	16	5.2553	1	1	./plots_combined/CHBB.pdf	PTS system N,N'-diacetylchitobiose-specific EIIB component
1048	CHBB	54.8	NA	NA	NA	-Inf	-Inf	-Inf	16	16	16	5.2553	1	1	./plots_combined/CHBB.pdf	PTS system N,N'-diacetylchitobiose-specific EIIB component
1049	CHBB	57.9	NA	NA	NA	-Inf	-Inf	-Inf	16	16	16	5.2553	1	1	./plots_combined/CHBB.pdf	PTS system N,N'-diacetylchitobiose-specific EIIB component
1050	CHBB	63.6	NA	NA	NA	-Inf	-Inf	-Inf	16	16	16	5.2553	1	1	./plots_combined/CHBB.pdf	PTS system N,N'-diacetylchitobiose-specific EIIB component
1051	CHBB	71.3	NA	NA	NA	-Inf	-Inf	-Inf	16	16	16	5.2553	1	1	./plots_combined/CHBB.pdf	PTS system N,N'-diacetylchitobiose-specific EIIB component
1052	CIRA	45.4	NA	NA	NA	-Inf	-Inf	-Inf	18	18	18	5.50409	1	1	./plots_combined/CIRA.pdf	Colicin I receptor
1053	CIRA	49	NA	NA	NA	-Inf	-Inf	-Inf	18	18	18	5.50409	1	1	./plots_combined/CIRA.pdf	Colicin I receptor
1054	CIRA	51.9	NA	NA	NA	-Inf	-Inf	-Inf	18	18	18	5.50409	1	1	./plots_combined/CIRA.pdf	Colicin I receptor
1055	CIRA	54.8	1	1.46519	1.97359	0.0418975	0.0267278	0.00329969	18	18	18	5.50409	5	5	./plots_combined/CIRA.pdf	Colicin I receptor
1056	CIRA	57.9	1	1.22454	2.1013	0.030763	0.0460254	0.0217085	18	18	18	5.50409	5	5	./plots_combined/CIRA.pdf	Colicin I receptor
1057	CIRA	60.5	1	1.05079	2.20424	0.0562521	0.121125	0.222723	18	18	18	5.50409	4	4	./plots_combined/CIRA.pdf	Colicin I receptor
1058	CIRA	63.6	1	1.01706	2.08637	0.0746335	0.0578758	0.121299	18	18	18	5.50409	7	7	./plots_combined/CIRA.pdf	Colicin I receptor
1059	CIRA	67	1	0.953271	2.18529	0.0349984	0.0624128	0.122108	18	18	18	5.50409	5	5	./plots_combined/CIRA.pdf	Colicin I receptor
1060	CIRA	71.3	1	0.959246	2.05156	0.147524	0.1634	0.119785	18	18	18	5.50409	8	8	./plots_combined/CIRA.pdf	Colicin I receptor
1061	CLPA	42	1	0.420729	0.427854	0.00527485	0.0177826	0.0963594	14	14	14	6.03285	17	17	./plots_combined/CLPA.pdf	ATP-dependent Clp protease ATP-binding subunit ClpA
1062	CLPA	45.4	1	0.402123	0.410668	0.00438213	0.0655033	0.0330339	14	14	14	6.03285	12	12	./plots_combined/CLPA.pdf	ATP-dependent Clp protease ATP-binding subunit ClpA
1063	CLPA	49	1	0.374679	0.370171	0.0533824	0.12714	0.0182321	14	14	14	6.03285	11	11	./plots_combined/CLPA.pdf	ATP-dependent Clp protease ATP-binding subunit ClpA
1064	CLPA	51.9	1	0.341252	0.374069	0.0201556	0.0778507	0.106575	14	14	14	6.03285	14	14	./plots_combined/CLPA.pdf	ATP-dependent Clp protease ATP-binding subunit ClpA
1065	CLPA	54.8	1	0.687977	0.723714	0.0132747	0.159247	0.0586693	14	14	14	6.03285	7	7	./plots_combined/CLPA.pdf	ATP-dependent Clp protease ATP-binding subunit ClpA
1066	CLPA	60.5	NA	NA	NA	-Inf	-Inf	-Inf	14	14	14	6.03285	1	1	./plots_combined/CLPA.pdf	ATP-dependent Clp protease ATP-binding subunit ClpA
1067	CLPA	67	NA	NA	NA	-Inf	-Inf	-Inf	14	14	14	6.03285	1	1	./plots_combined/CLPA.pdf	ATP-dependent Clp protease ATP-binding subunit ClpA
1068	CLPB	42	1	0.94863	0.926635	0.183989	0.102662	0.0620391	16	16	16	6.55594	49	49	./plots_combined/CLPB.pdf	Chaperone protein ClpB
1069	CLPB	45.4	1	0.963434	0.93573	0.166264	0.102344	0.0900744	16	16	16	6.55594	47	47	./plots_combined/CLPB.pdf	Chaperone protein ClpB
1070	CLPB	49	1	0.967875	0.926778	0.189755	0.115461	0.13555	16	16	16	6.55594	50	50	./plots_combined/CLPB.pdf	Chaperone protein ClpB
1071	CLPB	51.9	1	0.931622	0.900432	0.1691	0.106302	0.179957	16	16	16	6.55594	51	51	./plots_combined/CLPB.pdf	Chaperone protein ClpB
1072	CLPB	54.8	1	0.861373	0.865524	0.23003	0.134408	0.152622	16	16	16	6.55594	46	46	./plots_combined/CLPB.pdf	Chaperone protein ClpB
1073	CLPB	57.9	1	0.763407	0.890725	0.262949	0.0886247	0.108242	16	16	16	6.55594	44	44	./plots_combined/CLPB.pdf	Chaperone protein ClpB
1074	CLPB	60.5	1	0.99107	1.1297	0.201017	0.0250674	0.223093	16	16	16	6.55594	16	16	./plots_combined/CLPB.pdf	Chaperone protein ClpB
1075	CLPB	63.6	NA	NA	NA	-Inf	-Inf	-Inf	16	16	16	6.55594	1	1	./plots_combined/CLPB.pdf	Chaperone protein ClpB
1076	CLPP	42	1	0.710148	0.727215	0.00968958	0.0390595	0.0551089	18	18	18	6.00202	4	4	./plots_combined/CLPP.pdf	ATP-dependent Clp protease proteolytic subunit
1077	CLPP	45.4	1	0.793507	0.805633	0.173949	0.00285371	0.0117169	18	18	18	6.00202	4	4	./plots_combined/CLPP.pdf	ATP-dependent Clp protease proteolytic subunit
1078	CLPP	49	1	0.713447	0.717786	0.0382113	0.00975515	0.00423299	18	18	18	6.00202	4	4	./plots_combined/CLPP.pdf	ATP-dependent Clp protease proteolytic subunit
1079	CLPP	51.9	1	0.811943	0.792088	0.103625	0.0466855	0.076484	18	18	18	6.00202	4	4	./plots_combined/CLPP.pdf	ATP-dependent Clp protease proteolytic subunit
1080	CLPP	54.8	1	0.751961	0.751888	0.162202	0.117355	0.165176	18	18	18	6.00202	3	3	./plots_combined/CLPP.pdf	ATP-dependent Clp protease proteolytic subunit
1081	CLPP	57.9	1	0.724691	0.742063	0.171838	0.070658	0.000260407	18	18	18	6.00202	3	3	./plots_combined/CLPP.pdf	ATP-dependent Clp protease proteolytic subunit
1082	CLPP	60.5	1	0.763869	0.715364	0.107561	0.0133496	0.257716	18	18	18	6.00202	4	4	./plots_combined/CLPP.pdf	ATP-dependent Clp protease proteolytic subunit
1083	CLPP	63.6	1	0.616846	0.734244	0.185196	0.379798	0.141758	18	18	18	6.00202	3	3	./plots_combined/CLPP.pdf	ATP-dependent Clp protease proteolytic subunit
1084	CLPP	67	1	0.371582	0.379215	0.182843	0.101169	0.26673	18	18	18	6.00202	2	2	./plots_combined/CLPP.pdf	ATP-dependent Clp protease proteolytic subunit
1085	CLPX	42	1	0.74451	0.809291	0.000891878	0.127709	0.0707879	12	12	12	6.16639	13	13	./plots_combined/CLPX.pdf	ATP-dependent Clp protease ATP-binding subunit ClpX
1086	CLPX	45.4	1	0.7194	0.798619	0.0252621	0.081674	0.127244	12	12	12	6.16639	12	12	./plots_combined/CLPX.pdf	ATP-dependent Clp protease ATP-binding subunit ClpX
1087	CLPX	49	1	0.704865	0.833834	0.0351324	0.0689353	0.104743	12	12	12	6.16639	14	14	./plots_combined/CLPX.pdf	ATP-dependent Clp protease ATP-binding subunit ClpX
1088	CLPX	51.9	1	0.714527	0.999183	0.0201589	0.0424013	0.0101699	12	12	12	6.16639	9	9	./plots_combined/CLPX.pdf	ATP-dependent Clp protease ATP-binding subunit ClpX
1089	CLPX	54.8	1	1.55754	1.8565	0.192524	0.021147	0.481875	12	12	12	6.16639	2	2	./plots_combined/CLPX.pdf	ATP-dependent Clp protease ATP-binding subunit ClpX
1090	CLPX	57.9	1	1.27037	1.5209	0.0155974	0.15442	0.0364228	12	12	12	6.16639	2	2	./plots_combined/CLPX.pdf	ATP-dependent Clp protease ATP-binding subunit ClpX
1091	CLSA	42	1	0.998547	0.938325	0.0776106	0.0133523	0.0497118	12	12	12	5.63143	4	4	./plots_combined/CLSA.pdf	Cardiolipin synthase A
1092	CLSA	45.4	1	0.993255	0.959299	0.0308798	0.0348795	0.0449991	12	12	12	5.63143	4	4	./plots_combined/CLSA.pdf	Cardiolipin synthase A
1093	CLSA	49	1	1.03741	0.933765	0.0818826	0.0242195	0.0203888	12	12	12	5.63143	4	4	./plots_combined/CLSA.pdf	Cardiolipin synthase A
1094	CLSA	51.9	1	1.00731	0.960101	0.00348002	0.118606	0.199667	12	12	12	5.63143	4	4	./plots_combined/CLSA.pdf	Cardiolipin synthase A
1095	CLSA	54.8	1	0.944329	0.948403	0.00104975	0.0265911	0.0294787	12	12	12	5.63143	3	3	./plots_combined/CLSA.pdf	Cardiolipin synthase A
1096	CLSA	57.9	NA	NA	NA	-Inf	-Inf	-Inf	12	12	12	5.63143	1	1	./plots_combined/CLSA.pdf	Cardiolipin synthase A
1097	CMK	42	1	1.06363	1.00517	0.0248524	0.0603135	0.0214012	20	20	20	5.9038	8	8	./plots_combined/CMK.pdf	Cytidylate kinase
1098	CMK	45.4	1	0.968682	0.983168	0.137681	0.025881	0.0176129	20	20	20	5.9038	8	8	./plots_combined/CMK.pdf	Cytidylate kinase
1099	CMK	49	1	1.01987	1.00715	0.0142446	0.117532	0.0710695	20	20	20	5.9038	9	9	./plots_combined/CMK.pdf	Cytidylate kinase
1100	CMK	51.9	1	0.931979	0.849874	0.196829	0.123554	0.0462466	20	20	20	5.9038	9	9	./plots_combined/CMK.pdf	Cytidylate kinase
1101	CMK	54.8	1	0.929027	0.919839	0.151322	0.12429	0.0659654	20	20	20	5.9038	9	9	./plots_combined/CMK.pdf	Cytidylate kinase
1102	CMK	57.9	1	0.803637	0.944142	0.0932409	0.0726551	0.0548937	20	20	20	5.9038	6	6	./plots_combined/CMK.pdf	Cytidylate kinase
1103	CMK	60.5	1	0.958517	1.02864	0.14538	0.0963587	0.212833	20	20	20	5.9038	2	2	./plots_combined/CMK.pdf	Cytidylate kinase
1104	CMK	63.6	1	0.995487	0.934397	0.159397	0.0941621	0.0292236	20	20	20	5.9038	2	2	./plots_combined/CMK.pdf	Cytidylate kinase
1105	CMK	67	1	1.19302	1.06826	0.184444	0.118392	0.00380055	20	20	20	5.9038	3	3	./plots_combined/CMK.pdf	Cytidylate kinase
1106	CMK	71.3	NA	NA	NA	-Inf	-Inf	-Inf	20	20	20	5.9038	1	1	./plots_combined/CMK.pdf	Cytidylate kinase
1107	CMOA	42	1	1.20187	1.12868	0.132332	0.0414276	0.0123865	16	16	16	5.99035	8	8	./plots_combined/CMOA.pdf	Carboxy-S-adenosyl-L-methionine synthase
1108	CMOA	45.4	1	1.04227	1.0294	0.214197	0.0611501	0.0144297	16	16	16	5.99035	8	8	./plots_combined/CMOA.pdf	Carboxy-S-adenosyl-L-methionine synthase
1109	CMOA	49	1	1.11352	1.03387	0.0188654	0.00841623	0.00894344	16	16	16	5.99035	7	7	./plots_combined/CMOA.pdf	Carboxy-S-adenosyl-L-methionine synthase
1110	CMOA	51.9	1	1.10123	1.01573	0.0170423	0.128688	0.122188	16	16	16	5.99035	10	10	./plots_combined/CMOA.pdf	Carboxy-S-adenosyl-L-methionine synthase
1111	CMOA	54.8	1	1.06714	0.947119	0.11742	0.00298028	0.0347685	16	16	16	5.99035	8	8	./plots_combined/CMOA.pdf	Carboxy-S-adenosyl-L-methionine synthase
1112	CMOA	57.9	1	1.12279	1.00406	0.0303357	0.0213968	0.0365374	16	16	16	5.99035	9	9	./plots_combined/CMOA.pdf	Carboxy-S-adenosyl-L-methionine synthase
1113	CMOA	60.5	1	1.0059	1.00174	0.197241	0.0875885	0.0573438	16	16	16	5.99035	6	6	./plots_combined/CMOA.pdf	Carboxy-S-adenosyl-L-methionine synthase
1114	CMOA	63.6	NA	NA	NA	-Inf	-Inf	-Inf	16	16	16	5.99035	1	1	./plots_combined/CMOA.pdf	Carboxy-S-adenosyl-L-methionine synthase
1115	CMOB	42	1	1.12413	1.12354	0.0327066	0.0749079	0.0127107	10	10	10	6.05939	5	5	./plots_combined/CMOB.pdf	tRNA U34 carboxymethyltransferase
1116	CMOB	45.4	1	1.09221	1.12312	0.0809778	0.0384416	0.0973451	10	10	10	6.05939	3	3	./plots_combined/CMOB.pdf	tRNA U34 carboxymethyltransferase
1117	CMOB	49	1	1.06398	1.07749	0.0699215	0.0200608	0.00196841	10	10	10	6.05939	4	4	./plots_combined/CMOB.pdf	tRNA U34 carboxymethyltransferase
1118	CMOB	51.9	1	1.08245	1.09154	0.0457158	0.0650118	0.0209862	10	10	10	6.05939	6	6	./plots_combined/CMOB.pdf	tRNA U34 carboxymethyltransferase
1119	CMOB	54.8	1	1.10005	1.1365	0.104764	0.0308188	0.0295272	10	10	10	6.05939	5	5	./plots_combined/CMOB.pdf	tRNA U34 carboxymethyltransferase
1120	CMOM	42	1	0.756972	0.690479	0.0497485	0.0146384	0.0304941	10	10	10	5.55813	2	2	./plots_combined/CMOM.pdf	tRNA 5-carboxymethoxyuridine methyltransferase
1121	CMOM	45.4	1	0.737647	0.789524	0.00516702	0.176249	0.258603	10	10	10	5.55813	2	2	./plots_combined/CMOM.pdf	tRNA 5-carboxymethoxyuridine methyltransferase
1122	CMOM	49	1	0.789509	0.773014	0.0386478	0.16592	0.077451	10	10	10	5.55813	2	2	./plots_combined/CMOM.pdf	tRNA 5-carboxymethoxyuridine methyltransferase
1123	CMOM	51.9	1	0.693278	0.756282	0.0151301	0.0247032	0.180357	10	10	10	5.55813	3	3	./plots_combined/CMOM.pdf	tRNA 5-carboxymethoxyuridine methyltransferase
1124	CMOM	54.8	1	0.621012	0.680981	0.00923766	0.00568304	0.213891	10	10	10	5.55813	2	2	./plots_combined/CMOM.pdf	tRNA 5-carboxymethoxyuridine methyltransferase
1125	CNU	42	1	1.31566	1.32162	0.0650325	0.00328235	0.0829508	20	20	20	6.07042	6	6	./plots_combined/CNU.pdf	OriC-binding nucleoid-associated protein
1126	CNU	45.4	1	1.32785	1.2506	0.0422939	0.0374521	0.122597	20	20	20	6.07042	7	7	./plots_combined/CNU.pdf	OriC-binding nucleoid-associated protein
1127	CNU	49	1	1.34403	1.22906	0.054711	0.0425957	0.0942487	20	20	20	6.07042	6	6	./plots_combined/CNU.pdf	OriC-binding nucleoid-associated protein
1128	CNU	51.9	1	1.36001	1.30602	0.0816767	0.0258145	0.0788463	20	20	20	6.07042	7	7	./plots_combined/CNU.pdf	OriC-binding nucleoid-associated protein
1129	CNU	54.8	1	1.23407	1.27734	0.0119728	0.0588967	0.112019	20	20	20	6.07042	6	6	./plots_combined/CNU.pdf	OriC-binding nucleoid-associated protein
1130	CNU	57.9	1	1.31341	1.28183	0.00420442	0.00102158	0.176596	20	20	20	6.07042	7	7	./plots_combined/CNU.pdf	OriC-binding nucleoid-associated protein
1131	CNU	60.5	1	1.22969	1.2746	0.0946325	0.0356683	0.000287059	20	20	20	6.07042	6	6	./plots_combined/CNU.pdf	OriC-binding nucleoid-associated protein
1132	CNU	63.6	1	1.14543	1.19323	0.0892246	0.0690872	0.155398	20	20	20	6.07042	6	6	./plots_combined/CNU.pdf	OriC-binding nucleoid-associated protein
1133	CNU	67	1	1.18157	1.09991	0.055624	0.191295	0.138156	20	20	20	6.07042	4	4	./plots_combined/CNU.pdf	OriC-binding nucleoid-associated protein
1134	CNU	71.3	1	1.18099	1.32873	0.102928	0.107702	0.203877	20	20	20	6.07042	3	3	./plots_combined/CNU.pdf	OriC-binding nucleoid-associated protein
1135	COABC	42	1	1.00675	0.954096	0.0764723	0.0668038	0.0315684	10	10	10	5.90849	4	4	./plots_combined/COABC.pdf	Coenzyme A biosynthesis bifunctional protein CoaBC
1136	COABC	45.4	1	0.972649	0.878765	0.0336604	0.0959826	0.0488657	10	10	10	5.90849	4	4	./plots_combined/COABC.pdf	Coenzyme A biosynthesis bifunctional protein CoaBC
1137	COABC	49	1	0.977143	0.852494	0.0680304	0.0561138	0.0122905	10	10	10	5.90849	4	4	./plots_combined/COABC.pdf	Coenzyme A biosynthesis bifunctional protein CoaBC
1138	COABC	51.9	1	0.915954	0.885279	0.0063258	0.0145144	0.0993086	10	10	10	5.90849	5	5	./plots_combined/COABC.pdf	Coenzyme A biosynthesis bifunctional protein CoaBC
1139	COABC	54.8	1	0.772871	0.897347	0.0488621	0.0264535	0.0141693	10	10	10	5.90849	3	3	./plots_combined/COABC.pdf	Coenzyme A biosynthesis bifunctional protein CoaBC
1140	COAD	42	1	0.898458	0.950363	0.465767	0.241442	0.170265	12	12	12	5.23067	2	2	./plots_combined/COAD.pdf	Phosphopantetheine adenylyltransferase
1141	COAD	45.4	1	0.976686	0.938017	0.167982	0.0658568	0.0581105	12	12	12	5.23067	3	3	./plots_combined/COAD.pdf	Phosphopantetheine adenylyltransferase
1142	COAD	49	1	1.0966	1.14154	0.403251	0.109857	0.235689	12	12	12	5.23067	2	2	./plots_combined/COAD.pdf	Phosphopantetheine adenylyltransferase
1143	COAD	54.8	NA	NA	NA	-Inf	-Inf	-Inf	12	12	12	5.23067	1	1	./plots_combined/COAD.pdf	Phosphopantetheine adenylyltransferase
1144	COAD	57.9	NA	NA	NA	-Inf	-Inf	-Inf	12	12	12	5.23067	1	1	./plots_combined/COAD.pdf	Phosphopantetheine adenylyltransferase
1145	COAD	60.5	NA	NA	NA	-Inf	-Inf	-Inf	12	12	12	5.23067	1	1	./plots_combined/COAD.pdf	Phosphopantetheine adenylyltransferase
1146	COBB	42	1	0.936599	0.95831	0.0427389	0.00993668	0.0819977	10	10	10	5.48987	3	3	./plots_combined/COBB.pdf	NAD-dependent protein deacylase
1147	COBB	45.4	1	0.979701	1.0794	0.0148744	0.115592	0.111586	10	10	10	5.48987	3	3	./plots_combined/COBB.pdf	NAD-dependent protein deacylase
1148	COBB	49	1	1.02662	1.05458	0.0289935	0.0481793	0.0734083	10	10	10	5.48987	2	2	./plots_combined/COBB.pdf	NAD-dependent protein deacylase
1149	COBB	51.9	1	1.03198	0.985558	0.15569	0.0850396	0.00872824	10	10	10	5.48987	4	4	./plots_combined/COBB.pdf	NAD-dependent protein deacylase
1150	COBB	54.8	NA	NA	NA	-Inf	-Inf	-Inf	10	10	10	5.48987	1	1	./plots_combined/COBB.pdf	NAD-dependent protein deacylase
1151	CODA	42	1	0.95202	0.959724	0.0876579	0.0679342	0.0476342	20	20	20	6.04961	4	4	./plots_combined/CODA.pdf	Cytosine deaminase
1152	CODA	45.4	1	1.04161	1.05173	0.0267145	2.60305e-05	0.0745103	20	20	20	6.04961	4	4	./plots_combined/CODA.pdf	Cytosine deaminase
1153	CODA	49	1	1.14112	1.1086	0.0542327	0.0303022	0.0568638	20	20	20	6.04961	5	5	./plots_combined/CODA.pdf	Cytosine deaminase
1154	CODA	51.9	1	1.03128	1.00939	0.0239835	0.0732032	0.204939	20	20	20	6.04961	6	6	./plots_combined/CODA.pdf	Cytosine deaminase
1155	CODA	54.8	1	0.924321	0.843736	0.021456	0.00128366	0.0137028	20	20	20	6.04961	5	5	./plots_combined/CODA.pdf	Cytosine deaminase
1156	CODA	57.9	1	1.04162	0.91978	0.00630348	0.100909	0.0399806	20	20	20	6.04961	6	6	./plots_combined/CODA.pdf	Cytosine deaminase
1157	CODA	60.5	1	0.905009	0.877812	0.0121346	0.140726	0.231201	20	20	20	6.04961	6	6	./plots_combined/CODA.pdf	Cytosine deaminase
1158	CODA	63.6	1	0.866056	0.846255	0.0402089	0.146184	0.0794683	20	20	20	6.04961	6	6	./plots_combined/CODA.pdf	Cytosine deaminase
1159	CODA	67	1	0.885825	0.969102	0.0962184	0.0550092	0.167012	20	20	20	6.04961	3	3	./plots_combined/CODA.pdf	Cytosine deaminase
1160	CODA	71.3	1	0.891711	0.932857	0.0109916	0.149021	0.295188	20	20	20	6.04961	5	5	./plots_combined/CODA.pdf	Cytosine deaminase
1161	COHE	42	1	1.04933	1.08664	0.0553476	0.104642	0.0248109	12	12	12	5.78585	2	2	./plots_combined/COHE.pdf	Prophage repressor CohE
1162	COHE	45.4	NA	NA	NA	-Inf	-Inf	-Inf	12	12	12	5.78585	1	1	./plots_combined/COHE.pdf	Prophage repressor CohE
1163	COHE	49	NA	NA	NA	-Inf	-Inf	-Inf	12	12	12	5.78585	1	1	./plots_combined/COHE.pdf	Prophage repressor CohE
1164	COHE	51.9	NA	NA	NA	-Inf	-Inf	-Inf	12	12	12	5.78585	1	1	./plots_combined/COHE.pdf	Prophage repressor CohE
1165	COHE	54.8	NA	NA	NA	-Inf	-Inf	-Inf	12	12	12	5.78585	1	1	./plots_combined/COHE.pdf	Prophage repressor CohE
1166	COHE	57.9	NA	NA	NA	-Inf	-Inf	-Inf	12	12	12	5.78585	1	1	./plots_combined/COHE.pdf	Prophage repressor CohE
1167	COPA	42	1	0.916088	0.888624	0.551336	0.13696	0.120446	20	20	20	5.38707	4	4	./plots_combined/COPA.pdf	Copper-exporting P-type ATPase A
1168	COPA	45.4	1	1.23392	1.28596	0.179015	0.173295	0.185992	20	20	20	5.38707	5	5	./plots_combined/COPA.pdf	Copper-exporting P-type ATPase A
1169	COPA	49	1	1.07293	1.24096	0.12734	0.212654	0.144767	20	20	20	5.38707	5	5	./plots_combined/COPA.pdf	Copper-exporting P-type ATPase A
1170	COPA	51.9	1	1.17273	1.19052	0.115777	0.0286399	0.220937	20	20	20	5.38707	7	7	./plots_combined/COPA.pdf	Copper-exporting P-type ATPase A
1171	COPA	54.8	1	1.16992	1.12969	0.0292844	0.0885744	0.104927	20	20	20	5.38707	6	6	./plots_combined/COPA.pdf	Copper-exporting P-type ATPase A
1172	COPA	57.9	NA	NA	NA	-Inf	-Inf	-Inf	20	20	20	5.38707	1	1	./plots_combined/COPA.pdf	Copper-exporting P-type ATPase A
1173	COPA	60.5	NA	NA	NA	-Inf	-Inf	-Inf	20	20	20	5.38707	1	1	./plots_combined/COPA.pdf	Copper-exporting P-type ATPase A
1174	COPA	63.6	NA	NA	NA	-Inf	-Inf	-Inf	20	20	20	5.38707	1	1	./plots_combined/COPA.pdf	Copper-exporting P-type ATPase A
1175	COPA	67	NA	NA	NA	-Inf	-Inf	-Inf	20	20	20	5.38707	1	1	./plots_combined/COPA.pdf	Copper-exporting P-type ATPase A
1176	COPA	71.3	NA	NA	NA	-Inf	-Inf	-Inf	20	20	20	5.38707	1	1	./plots_combined/COPA.pdf	Copper-exporting P-type ATPase A
1177	CORA	42	1	1.20886	1.02882	0.210659	0.0496278	0.110623	18	18	18	5.98407	4	4	./plots_combined/CORA.pdf	Magnesium transport protein CorA
1178	CORA	45.4	1	1.30574	1.04606	0.0355751	0.0303465	0.0630843	18	18	18	5.98407	4	4	./plots_combined/CORA.pdf	Magnesium transport protein CorA
1179	CORA	49	1	1.24631	1.04168	0.0425532	0.00640078	0.00240447	18	18	18	5.98407	4	4	./plots_combined/CORA.pdf	Magnesium transport protein CorA
1180	CORA	51.9	1	1.12738	0.990583	0.00164938	0.13718	0.0190575	18	18	18	5.98407	5	5	./plots_combined/CORA.pdf	Magnesium transport protein CorA
1181	CORA	54.8	1	1.03331	0.979454	0.130547	0.0820791	0.0304268	18	18	18	5.98407	5	5	./plots_combined/CORA.pdf	Magnesium transport protein CorA
1182	CORA	57.9	1	1.09757	0.892736	0.0578203	0.00284053	0.0446544	18	18	18	5.98407	4	4	./plots_combined/CORA.pdf	Magnesium transport protein CorA
1183	CORA	60.5	1	1.02052	0.835122	0.118911	0.0618359	0.0588918	18	18	18	5.98407	3	3	./plots_combined/CORA.pdf	Magnesium transport protein CorA
1184	CORA	63.6	1	0.930173	0.81025	0.0278076	0.00435651	0.103314	18	18	18	5.98407	3	3	./plots_combined/CORA.pdf	Magnesium transport protein CorA
1185	CORA	67	NA	NA	NA	-Inf	-Inf	-Inf	18	18	18	5.98407	1	1	./plots_combined/CORA.pdf	Magnesium transport protein CorA
1186	CORC	42	1	1.09898	1.11073	0.0630242	0.0525773	0.00636783	14	14	14	5.79326	10	10	./plots_combined/CORC.pdf	Magnesium and cobalt efflux protein CorC
1187	CORC	45.4	1	1.09477	1.09958	0.256419	0.001724	0.158247	14	14	14	5.79326	10	10	./plots_combined/CORC.pdf	Magnesium and cobalt efflux protein CorC
1188	CORC	49	1	1.10636	1.17596	0.111438	0.0020577	0.0532444	14	14	14	5.79326	10	10	./plots_combined/CORC.pdf	Magnesium and cobalt efflux protein CorC
1189	CORC	51.9	1	1.10948	1.15256	0.169195	0.0686228	0.115909	14	14	14	5.79326	12	12	./plots_combined/CORC.pdf	Magnesium and cobalt efflux protein CorC
1190	CORC	54.8	1	0.972613	0.931011	0.0599698	0.141995	0.0560362	14	14	14	5.79326	8	8	./plots_combined/CORC.pdf	Magnesium and cobalt efflux protein CorC
1191	CORC	57.9	1	1.10737	1.10396	0.228023	0.00925173	0.079792	14	14	14	5.79326	5	5	./plots_combined/CORC.pdf	Magnesium and cobalt efflux protein CorC
1192	CORC	60.5	NA	NA	NA	-Inf	-Inf	-Inf	14	14	14	5.79326	1	1	./plots_combined/CORC.pdf	Magnesium and cobalt efflux protein CorC
1193	CPDA	42	1	0.940785	0.904994	0.104831	0.0157668	0.0906848	20	20	20	5.36116	2	2	./plots_combined/CPDA.pdf	3',5'-cyclic adenosine monophosphate phosphodiesterase CpdA
1194	CPDA	45.4	1	0.940996	0.951151	0.231296	0.0105015	0.0635747	20	20	20	5.36116	3	3	./plots_combined/CPDA.pdf	3',5'-cyclic adenosine monophosphate phosphodiesterase CpdA
1195	CPDA	49	1	0.978832	0.903697	0.0912924	0.252008	0.0250907	20	20	20	5.36116	3	3	./plots_combined/CPDA.pdf	3',5'-cyclic adenosine monophosphate phosphodiesterase CpdA
1196	CPDA	51.9	1	0.819919	0.774651	0.0357942	0.0377158	0.0928788	20	20	20	5.36116	3	3	./plots_combined/CPDA.pdf	3',5'-cyclic adenosine monophosphate phosphodiesterase CpdA
1197	CPDA	54.8	1	0.930311	0.828018	0.0603063	0.109125	0.0890578	20	20	20	5.36116	3	3	./plots_combined/CPDA.pdf	3',5'-cyclic adenosine monophosphate phosphodiesterase CpdA
1198	CPDA	57.9	1	0.88533	0.802081	0.0631826	0.141265	0.145273	20	20	20	5.36116	5	5	./plots_combined/CPDA.pdf	3',5'-cyclic adenosine monophosphate phosphodiesterase CpdA
1199	CPDA	60.5	1	0.941413	0.833266	0.01479	0.0310602	0.184653	20	20	20	5.36116	4	4	./plots_combined/CPDA.pdf	3',5'-cyclic adenosine monophosphate phosphodiesterase CpdA
1200	CPDA	63.6	1	0.801144	0.815248	0.00276976	0.082027	0.0144716	20	20	20	5.36116	4	4	./plots_combined/CPDA.pdf	3',5'-cyclic adenosine monophosphate phosphodiesterase CpdA
1201	CPDA	67	1	0.80197	0.842053	0.0586544	0.04748	0.164628	20	20	20	5.36116	4	4	./plots_combined/CPDA.pdf	3',5'-cyclic adenosine monophosphate phosphodiesterase CpdA
1202	CPDA	71.3	1	0.780378	0.716297	0.0856852	0.0619268	0.164598	20	20	20	5.36116	4	4	./plots_combined/CPDA.pdf	3',5'-cyclic adenosine monophosphate phosphodiesterase CpdA
1203	CPDB	42	1	0.691202	0.74896	0.123273	0.115874	0.0622648	20	20	20	5.65482	16	16	./plots_combined/CPDB.pdf	2',3'-cyclic-nucleotide 2'-phosphodiesterase/3'-nucleotidase
1204	CPDB	45.4	1	0.695459	0.784652	0.110599	0.117531	0.00727128	20	20	20	5.65482	19	19	./plots_combined/CPDB.pdf	2',3'-cyclic-nucleotide 2'-phosphodiesterase/3'-nucleotidase
1205	CPDB	49	1	0.687226	0.763268	0.0866782	0.119667	0.0835034	20	20	20	5.65482	18	18	./plots_combined/CPDB.pdf	2',3'-cyclic-nucleotide 2'-phosphodiesterase/3'-nucleotidase
1206	CPDB	51.9	1	0.667438	0.720141	0.106391	0.114669	0.137536	20	20	20	5.65482	19	19	./plots_combined/CPDB.pdf	2',3'-cyclic-nucleotide 2'-phosphodiesterase/3'-nucleotidase
1207	CPDB	54.8	1	0.677575	0.740542	0.0710572	0.106073	0.163338	20	20	20	5.65482	19	19	./plots_combined/CPDB.pdf	2',3'-cyclic-nucleotide 2'-phosphodiesterase/3'-nucleotidase
1208	CPDB	57.9	1	0.556608	0.688023	0.110492	0.0976983	0.145076	20	20	20	5.65482	15	15	./plots_combined/CPDB.pdf	2',3'-cyclic-nucleotide 2'-phosphodiesterase/3'-nucleotidase
1209	CPDB	60.5	1	0.484184	0.585189	0.285611	0.139924	0.0151451	20	20	20	5.65482	7	7	./plots_combined/CPDB.pdf	2',3'-cyclic-nucleotide 2'-phosphodiesterase/3'-nucleotidase
1210	CPDB	63.6	1	0.508355	0.652477	0.331924	0.0412245	0.0302285	20	20	20	5.65482	3	3	./plots_combined/CPDB.pdf	2',3'-cyclic-nucleotide 2'-phosphodiesterase/3'-nucleotidase
1211	CPDB	67	1	0.559547	0.664745	0.195025	0.115329	0.058104	20	20	20	5.65482	4	4	./plots_combined/CPDB.pdf	2',3'-cyclic-nucleotide 2'-phosphodiesterase/3'-nucleotidase
1212	CPDB	71.3	1	0.594545	0.705186	0.176765	0.0332257	0.108371	20	20	20	5.65482	7	7	./plots_combined/CPDB.pdf	2',3'-cyclic-nucleotide 2'-phosphodiesterase/3'-nucleotidase
1213	CPOB	42	1	1.37948	1.03609	0.399993	0.0833673	0.179284	20	20	20	6.45965	10	10	./plots_combined/CPOB.pdf	Cell division coordinator CpoB
1214	CPOB	45.4	1	1.039	0.789239	0.172553	0.350352	0.329806	20	20	20	6.45965	10	10	./plots_combined/CPOB.pdf	Cell division coordinator CpoB
1215	CPOB	49	1	1.0444	0.768383	0.0592687	0.0350086	0.200678	20	20	20	6.45965	11	11	./plots_combined/CPOB.pdf	Cell division coordinator CpoB
1216	CPOB	51.9	1	1.06904	0.97128	0.245982	0.161094	0.000148591	20	20	20	6.45965	10	10	./plots_combined/CPOB.pdf	Cell division coordinator CpoB
1217	CPOB	54.8	1	1.04488	1.05216	0.041582	0.0592222	0.12158	20	20	20	6.45965	10	10	./plots_combined/CPOB.pdf	Cell division coordinator CpoB
1218	CPOB	57.9	1	1.14309	0.934233	0.0485859	0.042551	0.199183	20	20	20	6.45965	10	10	./plots_combined/CPOB.pdf	Cell division coordinator CpoB
1219	CPOB	60.5	1	0.913143	0.990333	0.0576525	0.199144	0.0389949	20	20	20	6.45965	9	9	./plots_combined/CPOB.pdf	Cell division coordinator CpoB
1220	CPOB	63.6	1	1.22388	1.16667	0.0286811	0.0412904	0.163189	20	20	20	6.45965	7	7	./plots_combined/CPOB.pdf	Cell division coordinator CpoB
1221	CPOB	67	1	1.05307	1.11292	0.199245	0.301934	0.203569	20	20	20	6.45965	5	5	./plots_combined/CPOB.pdf	Cell division coordinator CpoB
1222	CPOB	71.3	1	1.49027	1.4859	0.0858922	0.218347	0.00497079	20	20	20	6.45965	4	4	./plots_combined/CPOB.pdf	Cell division coordinator CpoB
1223	CPXA	42	1	1.0734	1.02904	0.0589988	0.0294958	0.0774358	10	10	10	5.30814	4	4	./plots_combined/CPXA.pdf	Sensor histidine kinase CpxA
1224	CPXA	45.4	1	1.0632	1.05985	0.0326149	0.0468774	0.0796836	10	10	10	5.30814	4	4	./plots_combined/CPXA.pdf	Sensor histidine kinase CpxA
1225	CPXA	49	1	0.986353	1.03715	0.112021	0.0414677	0.0068509	10	10	10	5.30814	3	3	./plots_combined/CPXA.pdf	Sensor histidine kinase CpxA
1226	CPXA	51.9	1	0.987053	1.03399	0.127252	0.102536	0.0395311	10	10	10	5.30814	3	3	./plots_combined/CPXA.pdf	Sensor histidine kinase CpxA
1227	CPXA	54.8	NA	NA	NA	-Inf	-Inf	-Inf	10	10	10	5.30814	1	1	./plots_combined/CPXA.pdf	Sensor histidine kinase CpxA
1228	CPXP	42	NA	NA	NA	-Inf	-Inf	-Inf	20	20	20	5.29393	1	1	./plots_combined/CPXP.pdf	Periplasmic protein CpxP
1229	CPXP	45.4	NA	NA	NA	-Inf	-Inf	-Inf	20	20	20	5.29393	1	1	./plots_combined/CPXP.pdf	Periplasmic protein CpxP
1230	CPXP	49	NA	NA	NA	-Inf	-Inf	-Inf	20	20	20	5.29393	1	1	./plots_combined/CPXP.pdf	Periplasmic protein CpxP
1231	CPXP	51.9	NA	NA	NA	-Inf	-Inf	-Inf	20	20	20	5.29393	1	1	./plots_combined/CPXP.pdf	Periplasmic protein CpxP
1232	CPXP	54.8	NA	NA	NA	-Inf	-Inf	-Inf	20	20	20	5.29393	1	1	./plots_combined/CPXP.pdf	Periplasmic protein CpxP
1233	CPXP	57.9	1	0.773904	0.814405	0.0262877	0.0886649	0.241196	20	20	20	5.29393	2	2	./plots_combined/CPXP.pdf	Periplasmic protein CpxP
1234	CPXP	60.5	NA	NA	NA	-Inf	-Inf	-Inf	20	20	20	5.29393	1	1	./plots_combined/CPXP.pdf	Periplasmic protein CpxP
1235	CPXP	63.6	NA	NA	NA	-Inf	-Inf	-Inf	20	20	20	5.29393	1	1	./plots_combined/CPXP.pdf	Periplasmic protein CpxP
1236	CPXP	67	NA	NA	NA	-Inf	-Inf	-Inf	20	20	20	5.29393	1	1	./plots_combined/CPXP.pdf	Periplasmic protein CpxP
1237	CPXP	71.3	1	0.715959	0.780343	0.130585	0.117104	0.189998	20	20	20	5.29393	3	3	./plots_combined/CPXP.pdf	Periplasmic protein CpxP
1238	CPXR	42	1	0.905247	0.813397	0.278686	0.0253109	0.108418	16	16	16	5.91906	4	4	./plots_combined/CPXR.pdf	Transcriptional regulatory protein CpxR
1239	CPXR	45.4	1	1.02285	0.89695	0.326418	0.0512889	0.228765	16	16	16	5.91906	4	4	./plots_combined/CPXR.pdf	Transcriptional regulatory protein CpxR
1240	CPXR	49	1	0.937589	0.961805	0.110371	0.16299	0.0821454	16	16	16	5.91906	5	5	./plots_combined/CPXR.pdf	Transcriptional regulatory protein CpxR
1241	CPXR	51.9	1	0.988238	0.986786	0.0391553	0.0902366	0.0356629	16	16	16	5.91906	5	5	./plots_combined/CPXR.pdf	Transcriptional regulatory protein CpxR
1242	CPXR	54.8	1	0.972515	0.954508	0.281208	0.0370453	0.105509	16	16	16	5.91906	2	2	./plots_combined/CPXR.pdf	Transcriptional regulatory protein CpxR
1243	CPXR	57.9	1	1.01089	0.946904	0.308692	0.0978598	0.00342184	16	16	16	5.91906	4	4	./plots_combined/CPXR.pdf	Transcriptional regulatory protein CpxR
1244	CPXR	60.5	1	0.882693	0.900692	0.150782	0.118104	0.370587	16	16	16	5.91906	2	2	./plots_combined/CPXR.pdf	Transcriptional regulatory protein CpxR
1245	CPXR	67	1	0.9841	0.92388	0.0395162	0.0670295	0.34937	16	16	16	5.91906	2	2	./plots_combined/CPXR.pdf	Transcriptional regulatory protein CpxR
1246	CRA	42	1	0.718781	0.83117	0.23658	0.0854359	0.0144704	12	12	12	5.76231	6	6	./plots_combined/CRA.pdf	Catabolite repressor/activator
1247	CRA	45.4	1	0.777135	0.927802	0.043162	0.053273	0.0586282	12	12	12	5.76231	5	5	./plots_combined/CRA.pdf	Catabolite repressor/activator
1248	CRA	49	1	0.730175	0.886172	0.025734	0.088925	0.164221	12	12	12	5.76231	7	7	./plots_combined/CRA.pdf	Catabolite repressor/activator
1249	CRA	51.9	1	0.669467	0.725358	0.164214	0.151856	0.271452	12	12	12	5.76231	6	6	./plots_combined/CRA.pdf	Catabolite repressor/activator
1250	CRA	54.8	1	0.545949	0.535033	0.0457731	0.0981896	0.126864	12	12	12	5.76231	3	3	./plots_combined/CRA.pdf	Catabolite repressor/activator
1251	CRA	57.9	NA	NA	NA	-Inf	-Inf	-Inf	12	12	12	5.76231	1	1	./plots_combined/CRA.pdf	Catabolite repressor/activator
1252	CREA	42	1	0.925964	0.975507	0.037067	0.181282	0.0429087	20	20	20	6.41036	6	6	./plots_combined/CREA.pdf	Protein CreA
1253	CREA	45.4	1	0.934979	0.983793	0.124698	0.149068	0.00176899	20	20	20	6.41036	7	7	./plots_combined/CREA.pdf	Protein CreA
1254	CREA	49	1	0.930022	0.998859	0.0899517	0.178668	0.0299807	20	20	20	6.41036	7	7	./plots_combined/CREA.pdf	Protein CreA
1255	CREA	51.9	1	0.931887	0.993734	0.0868093	0.0893453	0.0688416	20	20	20	6.41036	9	9	./plots_combined/CREA.pdf	Protein CreA
1256	CREA	54.8	1	0.88152	0.91563	0.0925299	0.018302	0.00731113	20	20	20	6.41036	8	8	./plots_combined/CREA.pdf	Protein CreA
1257	CREA	57.9	1	0.899377	0.941072	0.125664	0.0822632	0.0202888	20	20	20	6.41036	8	8	./plots_combined/CREA.pdf	Protein CreA
1258	CREA	60.5	1	0.869877	0.874774	0.0417514	0.0438588	0.034044	20	20	20	6.41036	8	8	./plots_combined/CREA.pdf	Protein CreA
1259	CREA	63.6	1	0.872939	0.918617	0.0486413	0.116224	0.021998	20	20	20	6.41036	8	8	./plots_combined/CREA.pdf	Protein CreA
1260	CREA	67	1	0.831921	0.94867	0.0134398	0.0562717	0.0681124	20	20	20	6.41036	6	6	./plots_combined/CREA.pdf	Protein CreA
1261	CREA	71.3	1	0.814952	0.998126	0.127527	0.00836288	0.154323	20	20	20	6.41036	6	6	./plots_combined/CREA.pdf	Protein CreA
1262	CRP	42	1	1.0023	0.855657	0.0470485	0.160592	0.129859	14	14	14	6.27178	13	13	./plots_combined/CRP.pdf	cAMP-activated global transcriptional regulator CRP
1263	CRP	45.4	1	1.01146	0.918352	0.228862	0.0875769	0.0364622	14	14	14	6.27178	13	13	./plots_combined/CRP.pdf	cAMP-activated global transcriptional regulator CRP
1264	CRP	49	1	0.977285	0.870323	0.0790092	0.1502	0.142641	14	14	14	6.27178	13	13	./plots_combined/CRP.pdf	cAMP-activated global transcriptional regulator CRP
1265	CRP	51.9	1	0.842106	0.788939	0.185959	0.157971	0.0583042	14	14	14	6.27178	13	13	./plots_combined/CRP.pdf	cAMP-activated global transcriptional regulator CRP
1266	CRP	54.8	1	0.885702	1.14384	0.175617	0.0455245	0.089388	14	14	14	6.27178	10	10	./plots_combined/CRP.pdf	cAMP-activated global transcriptional regulator CRP
1267	CRP	57.9	1	1.05746	1.37932	0.220466	0.0271091	0.0144582	14	14	14	6.27178	3	3	./plots_combined/CRP.pdf	cAMP-activated global transcriptional regulator CRP
1268	CRP	60.5	1	0.950583	1.10951	0.474195	0.0810372	0.241285	14	14	14	6.27178	2	2	./plots_combined/CRP.pdf	cAMP-activated global transcriptional regulator CRP
1269	CRR	42	1	0.774269	0.826547	0.20404	0.0562073	0.0429345	20	20	20	7.262	9	9	./plots_combined/CRR.pdf	PTS system glucose-specific EIIA component
1270	CRR	45.4	1	0.840538	0.904444	0.0210572	0.0562937	0.0225658	20	20	20	7.262	9	9	./plots_combined/CRR.pdf	PTS system glucose-specific EIIA component
1271	CRR	49	1	0.854586	0.935385	0.0946396	0.0421283	0.0428024	20	20	20	7.262	9	9	./plots_combined/CRR.pdf	PTS system glucose-specific EIIA component
1272	CRR	51.9	1	0.893696	0.90073	0.0355186	0.00618167	0.00876166	20	20	20	7.262	9	9	./plots_combined/CRR.pdf	PTS system glucose-specific EIIA component
1273	CRR	54.8	1	0.829409	0.821568	0.0055482	0.00370089	0.00109715	20	20	20	7.262	8	8	./plots_combined/CRR.pdf	PTS system glucose-specific EIIA component
1274	CRR	57.9	1	0.841784	0.824254	0.0296593	0.00852227	0.126129	20	20	20	7.262	9	9	./plots_combined/CRR.pdf	PTS system glucose-specific EIIA component
1275	CRR	60.5	1	0.800042	0.806825	0.025658	0.0466345	0.0237407	20	20	20	7.262	9	9	./plots_combined/CRR.pdf	PTS system glucose-specific EIIA component
1276	CRR	63.6	1	0.772498	0.779786	0.0498892	0.105203	0.00484303	20	20	20	7.262	8	8	./plots_combined/CRR.pdf	PTS system glucose-specific EIIA component
1277	CRR	67	1	0.821099	0.782263	0.0663514	0.0160111	0.0981325	20	20	20	7.262	8	8	./plots_combined/CRR.pdf	PTS system glucose-specific EIIA component
1278	CRR	71.3	1	0.759001	0.74109	0.179808	0.0677022	0.162174	20	20	20	7.262	8	8	./plots_combined/CRR.pdf	PTS system glucose-specific EIIA component
1279	CSDA	42	1	1.06532	1.14806	0.0984308	0.000504044	0.0258698	20	20	20	5.43207	2	2	./plots_combined/CSDA.pdf	Cysteine desulfurase CsdA
1280	CSDA	45.4	1	1.06551	1.11284	0.0762953	0.0516049	0.0410021	20	20	20	5.43207	2	2	./plots_combined/CSDA.pdf	Cysteine desulfurase CsdA
1281	CSDA	49	1	1.07998	1.11923	0.0739826	0.0508424	0.013732	20	20	20	5.43207	3	3	./plots_combined/CSDA.pdf	Cysteine desulfurase CsdA
1282	CSDA	51.9	1	1.0392	1.06354	0.172371	0.0382411	0.116629	20	20	20	5.43207	3	3	./plots_combined/CSDA.pdf	Cysteine desulfurase CsdA
1283	CSDA	54.8	1	1.03995	1.05597	0.00923207	0.0439585	0.1105	20	20	20	5.43207	4	4	./plots_combined/CSDA.pdf	Cysteine desulfurase CsdA
1284	CSDA	57.9	1	1.09528	1.09123	0.0171724	0.0677827	0.0799323	20	20	20	5.43207	5	5	./plots_combined/CSDA.pdf	Cysteine desulfurase CsdA
1285	CSDA	60.5	1	0.967283	0.979472	0.0920772	0.00680467	0.0501498	20	20	20	5.43207	4	4	./plots_combined/CSDA.pdf	Cysteine desulfurase CsdA
1286	CSDA	63.6	1	0.932132	0.944316	0.110781	0.0604514	0.0999197	20	20	20	5.43207	3	3	./plots_combined/CSDA.pdf	Cysteine desulfurase CsdA
1287	CSDA	67	1	0.946623	1.01065	0.0144197	0.118892	0.0122133	20	20	20	5.43207	3	3	./plots_combined/CSDA.pdf	Cysteine desulfurase CsdA
1288	CSDA	71.3	1	0.89949	0.923643	0.0113023	0.117372	0.149187	20	20	20	5.43207	3	3	./plots_combined/CSDA.pdf	Cysteine desulfurase CsdA
1289	CSDE	42	1	1.08853	1.03833	0.191782	0.111596	0.239018	18	18	18	5.32633	3	3	./plots_combined/CSDE.pdf	Sulfur acceptor protein CsdE
1290	CSDE	45.4	1	0.887209	0.823613	0.133202	0.00995165	0.214022	18	18	18	5.32633	3	3	./plots_combined/CSDE.pdf	Sulfur acceptor protein CsdE
1291	CSDE	49	1	0.880257	0.784337	0.180711	0.185616	0.275496	18	18	18	5.32633	3	3	./plots_combined/CSDE.pdf	Sulfur acceptor protein CsdE
1292	CSDE	51.9	1	1.02324	0.91487	0.0217282	0.101605	0.389955	18	18	18	5.32633	4	4	./plots_combined/CSDE.pdf	Sulfur acceptor protein CsdE
1293	CSDE	54.8	1	1.09208	1.13784	0.0800138	0.413267	0.0708031	18	18	18	5.32633	2	2	./plots_combined/CSDE.pdf	Sulfur acceptor protein CsdE
1294	CSDE	57.9	1	1.11373	1.09849	0.1107	0.0826097	0.0622883	18	18	18	5.32633	2	2	./plots_combined/CSDE.pdf	Sulfur acceptor protein CsdE
1295	CSDE	60.5	1	1.2142	1.08893	0.353344	0.206475	0.152015	18	18	18	5.32633	2	2	./plots_combined/CSDE.pdf	Sulfur acceptor protein CsdE
1296	CSDE	63.6	NA	NA	NA	-Inf	-Inf	-Inf	18	18	18	5.32633	1	1	./plots_combined/CSDE.pdf	Sulfur acceptor protein CsdE
1297	CSDE	71.3	NA	NA	NA	-Inf	-Inf	-Inf	18	18	18	5.32633	1	1	./plots_combined/CSDE.pdf	Sulfur acceptor protein CsdE
1298	CSID	42	1	2.39941	2.15859	0.00965675	0.0393217	0.00991837	12	12	12	5.99592	8	8	./plots_combined/CSID.pdf	Protein CsiD
1299	CSID	45.4	1	2.30504	2.02605	0.0922768	0.0154503	0.0588007	12	12	12	5.99592	8	8	./plots_combined/CSID.pdf	Protein CsiD
1300	CSID	49	1	2.27662	1.91501	0.0734929	0.026057	0.00126955	12	12	12	5.99592	8	8	./plots_combined/CSID.pdf	Protein CsiD
1301	CSID	51.9	1	2.44043	2.18515	0.0233053	0.00930948	0.208266	12	12	12	5.99592	7	7	./plots_combined/CSID.pdf	Protein CsiD
1302	CSID	54.8	1	4.90209	3.79085	0.080295	0.179743	0.0827093	12	12	12	5.99592	4	4	./plots_combined/CSID.pdf	Protein CsiD
1303	CSID	57.9	1	5.26622	3.17839	0.193019	0.0792607	0.377167	12	12	12	5.99592	2	2	./plots_combined/CSID.pdf	Protein CsiD
1304	CSPA	42	1	1.32115	1.23525	0.275116	0.245794	0.233374	20	20	20	7.08135	3	3	./plots_combined/CSPA.pdf	Cold shock protein CspA
1305	CSPA	45.4	1	1.13363	1.11718	0.29249	0.198964	0.146167	20	20	20	7.08135	3	3	./plots_combined/CSPA.pdf	Cold shock protein CspA
1306	CSPA	49	1	1.12326	1.1064	0.303745	0.0915999	0.158125	20	20	20	7.08135	3	3	./plots_combined/CSPA.pdf	Cold shock protein CspA
1307	CSPA	51.9	1	1.23548	1.22414	0.0676392	0.122636	0.0921156	20	20	20	7.08135	3	3	./plots_combined/CSPA.pdf	Cold shock protein CspA
1308	CSPA	54.8	1	1.33074	1.28239	0.202763	0.112531	0.0553212	20	20	20	7.08135	3	3	./plots_combined/CSPA.pdf	Cold shock protein CspA
1309	CSPA	57.9	1	1.44609	1.23318	0.280649	0.129533	0.104662	20	20	20	7.08135	3	3	./plots_combined/CSPA.pdf	Cold shock protein CspA
1310	CSPA	60.5	1	1.28949	1.35388	0.126301	0.0870378	0.0436607	20	20	20	7.08135	3	3	./plots_combined/CSPA.pdf	Cold shock protein CspA
1311	CSPA	63.6	1	1.28677	1.30122	0.0138846	0.00104582	0.0748127	20	20	20	7.08135	3	3	./plots_combined/CSPA.pdf	Cold shock protein CspA
1312	CSPA	67	1	1.28415	1.41286	0.140483	0.1431	0.180308	20	20	20	7.08135	3	3	./plots_combined/CSPA.pdf	Cold shock protein CspA
1313	CSPA	71.3	1	1.38601	1.35029	0.0734039	0.222472	0.0590318	20	20	20	7.08135	3	3	./plots_combined/CSPA.pdf	Cold shock protein CspA
1314	CSPB	42	1	3.529	3.15501	0.395683	0.218558	0.341019	20	20	20	5.69629	3	3	./plots_combined/CSPB.pdf	Cold shock-like protein CspB
1315	CSPB	45.4	1	2.68036	2.2427	0.361667	0.00117648	0.204543	20	20	20	5.69629	3	3	./plots_combined/CSPB.pdf	Cold shock-like protein CspB
1316	CSPB	49	1	1.894	1.77935	0.218176	0.249424	0.366492	20	20	20	5.69629	3	3	./plots_combined/CSPB.pdf	Cold shock-like protein CspB
1317	CSPB	51.9	1	1.97296	1.92404	0.234693	0.00318158	0.466331	20	20	20	5.69629	3	3	./plots_combined/CSPB.pdf	Cold shock-like protein CspB
1318	CSPB	54.8	1	3.59766	3.68936	0.124895	0.306792	0.143021	20	20	20	5.69629	3	3	./plots_combined/CSPB.pdf	Cold shock-like protein CspB
1319	CSPB	57.9	1	3.66868	3.35565	0.17098	0.134684	0.00563921	20	20	20	5.69629	3	3	./plots_combined/CSPB.pdf	Cold shock-like protein CspB
1320	CSPB	60.5	1	2.68949	2.77981	0.123026	0.146678	0.139524	20	20	20	5.69629	3	3	./plots_combined/CSPB.pdf	Cold shock-like protein CspB
1321	CSPB	63.6	1	2.48788	2.63886	0.203973	0.244536	0.119749	20	20	20	5.69629	3	3	./plots_combined/CSPB.pdf	Cold shock-like protein CspB
1322	CSPB	67	NA	NA	NA	-Inf	-Inf	-Inf	20	20	20	5.69629	1	1	./plots_combined/CSPB.pdf	Cold shock-like protein CspB
1323	CSPB	71.3	1	2.73911	2.54186	0.0850797	0.167497	0.0362587	20	20	20	5.69629	3	3	./plots_combined/CSPB.pdf	Cold shock-like protein CspB
1324	CSPC	42	1	0.640801	0.59339	0.223526	0.218308	0.277581	20	20	20	6.67887	2	2	./plots_combined/CSPC.pdf	Cold shock-like protein CspC
1325	CSPC	45.4	1	0.560398	0.595204	0.373574	0.062734	0.225166	20	20	20	6.67887	3	3	./plots_combined/CSPC.pdf	Cold shock-like protein CspC
1326	CSPC	49	NA	NA	NA	-Inf	-Inf	-Inf	20	20	20	6.67887	1	1	./plots_combined/CSPC.pdf	Cold shock-like protein CspC
1327	CSPC	51.9	1	0.613109	0.662142	0.0261914	0.0631884	0.0881709	20	20	20	6.67887	2	2	./plots_combined/CSPC.pdf	Cold shock-like protein CspC
1328	CSPC	54.8	1	0.582827	0.621412	0.0540492	0.156503	0.158196	20	20	20	6.67887	2	2	./plots_combined/CSPC.pdf	Cold shock-like protein CspC
1329	CSPC	57.9	1	0.675909	0.612619	0.0504406	0.0959563	0.0971676	20	20	20	6.67887	2	2	./plots_combined/CSPC.pdf	Cold shock-like protein CspC
1330	CSPC	60.5	1	0.55617	0.649857	0.0140801	0.121612	0.142742	20	20	20	6.67887	2	2	./plots_combined/CSPC.pdf	Cold shock-like protein CspC
1331	CSPC	63.6	1	0.577901	0.605183	0.0619051	0.114037	0.168888	20	20	20	6.67887	3	3	./plots_combined/CSPC.pdf	Cold shock-like protein CspC
1332	CSPC	67	1	0.634278	0.596262	0.131723	0.108232	0.153317	20	20	20	6.67887	2	2	./plots_combined/CSPC.pdf	Cold shock-like protein CspC
1333	CSPC	71.3	1	0.689016	0.669836	0.0228681	0.0120482	0.454966	20	20	20	6.67887	2	2	./plots_combined/CSPC.pdf	Cold shock-like protein CspC
1334	CSPD	42	NA	NA	NA	-Inf	-Inf	-Inf	20	20	19	5.74051	1	1	./plots_combined/CSPD.pdf	Cold shock-like protein CspD
1335	CSPD	45.4	NA	NA	NA	-Inf	-Inf	-Inf	20	20	19	5.74051	1	1	./plots_combined/CSPD.pdf	Cold shock-like protein CspD
1336	CSPD	49	NA	NA	NA	-Inf	-Inf	-Inf	20	20	19	5.74051	1	1	./plots_combined/CSPD.pdf	Cold shock-like protein CspD
1337	CSPD	51.9	1	0.198482	0.173631	0.33012	0.0810424	0.0709816	20	20	19	5.74051	2	2	./plots_combined/CSPD.pdf	Cold shock-like protein CspD
1338	CSPD	54.8	NA	NA	NA	-Inf	-Inf	-Inf	20	20	19	5.74051	1	1	./plots_combined/CSPD.pdf	Cold shock-like protein CspD
1339	CSPD	57.9	NA	NA	NA	-Inf	-Inf	-Inf	20	20	19	5.74051	1	1	./plots_combined/CSPD.pdf	Cold shock-like protein CspD
1340	CSPD	60.5	NA	NA	NA	-Inf	-Inf	-Inf	20	20	19	5.74051	1	1	./plots_combined/CSPD.pdf	Cold shock-like protein CspD
1341	CSPD	63.6	NA	NA	NA	-Inf	-Inf	-Inf	20	20	19	5.74051	1	1	./plots_combined/CSPD.pdf	Cold shock-like protein CspD
1342	CSPD	67	NA	NA	NA	-Inf	-Inf	-Inf	20	20	19	5.74051	1	1	./plots_combined/CSPD.pdf	Cold shock-like protein CspD
1343	CSPD	71.3	NA	NA	NA	-Inf	-Inf	-Inf	20	20	19	5.74051	1	1	./plots_combined/CSPD.pdf	Cold shock-like protein CspD
1344	CSPE	42	1	0.717334	0.7014	0.239978	0.0770969	0.292995	20	20	20	7.42259	4	4	./plots_combined/CSPE.pdf	Cold shock-like protein CspE
1345	CSPE	45.4	1	0.614863	0.677098	0.19243	0.185571	0.153292	20	20	20	7.42259	5	5	./plots_combined/CSPE.pdf	Cold shock-like protein CspE
1346	CSPE	49	1	0.672648	0.720485	0.283413	0.0432113	0.163209	20	20	20	7.42259	4	4	./plots_combined/CSPE.pdf	Cold shock-like protein CspE
1347	CSPE	51.9	1	0.653242	0.7069	0.0946824	0.108127	0.00335497	20	20	20	7.42259	5	5	./plots_combined/CSPE.pdf	Cold shock-like protein CspE
1348	CSPE	54.8	1	0.661357	0.65467	0.173971	0.0366411	0.0799595	20	20	20	7.42259	4	4	./plots_combined/CSPE.pdf	Cold shock-like protein CspE
1349	CSPE	57.9	1	0.735848	0.65292	0.251668	0.0738147	0.0372447	20	20	20	7.42259	4	4	./plots_combined/CSPE.pdf	Cold shock-like protein CspE
1350	CSPE	60.5	1	0.640292	0.679298	0.147325	0.256076	0.0790789	20	20	20	7.42259	4	4	./plots_combined/CSPE.pdf	Cold shock-like protein CspE
1351	CSPE	63.6	1	0.633136	0.619379	0.134469	0.0497841	0.122101	20	20	20	7.42259	4	4	./plots_combined/CSPE.pdf	Cold shock-like protein CspE
1352	CSPE	67	1	0.646662	0.623056	0.0642851	0.202627	0.208653	20	20	20	7.42259	3	3	./plots_combined/CSPE.pdf	Cold shock-like protein CspE
1353	CSPE	71.3	1	0.677472	0.635104	0.0309301	0.168233	0.211519	20	20	20	7.42259	3	3	./plots_combined/CSPE.pdf	Cold shock-like protein CspE
1354	CSPG	42	1	1.93717	1.93018	0.575899	0.586656	0.337422	20	20	20	5.95658	3	3	./plots_combined/CSPG.pdf	Cold shock-like protein CspG
1355	CSPG	45.4	1	1.09781	0.993404	0.47536	0.0192794	0.214097	20	20	20	5.95658	3	3	./plots_combined/CSPG.pdf	Cold shock-like protein CspG
1356	CSPG	49	1	0.810052	0.883477	0.40393	0.20784	0.26372	20	20	20	5.95658	3	3	./plots_combined/CSPG.pdf	Cold shock-like protein CspG
1357	CSPG	51.9	1	1.38574	1.36379	0.142472	0.0787083	0.348223	20	20	20	5.95658	2	2	./plots_combined/CSPG.pdf	Cold shock-like protein CspG
1358	CSPG	54.8	1	2.14978	2.23992	0.101139	0.382757	0.060023	20	20	20	5.95658	2	2	./plots_combined/CSPG.pdf	Cold shock-like protein CspG
1359	CSPG	57.9	1	1.83626	1.82817	0.0515586	0.161065	0.0360816	20	20	20	5.95658	3	3	./plots_combined/CSPG.pdf	Cold shock-like protein CspG
1360	CSPG	60.5	1	1.99253	2.24537	0.160261	0.0804399	0.0365475	20	20	20	5.95658	3	3	./plots_combined/CSPG.pdf	Cold shock-like protein CspG
1361	CSPG	63.6	1	1.87984	1.97964	0.213721	0.0815577	0.0572186	20	20	20	5.95658	3	3	./plots_combined/CSPG.pdf	Cold shock-like protein CspG
1362	CSPG	67	1	1.77227	1.95738	0.021789	0.145789	0.00931347	20	20	20	5.95658	2	2	./plots_combined/CSPG.pdf	Cold shock-like protein CspG
1363	CSPG	71.3	1	1.74409	1.80622	0.207831	0.0994412	0.161246	20	20	20	5.95658	3	3	./plots_combined/CSPG.pdf	Cold shock-like protein CspG
1364	CSRA	42	1	0.803062	0.897417	0.0731886	0.0766273	0.0201902	20	20	20	6.96428	5	5	./plots_combined/CSRA.pdf	Carbon storage regulator
1365	CSRA	45.4	1	0.822867	0.845651	0.0014672	0.0432366	0.011812	20	20	20	6.96428	6	6	./plots_combined/CSRA.pdf	Carbon storage regulator
1366	CSRA	49	1	0.794128	0.882142	0.0436784	0.0647946	0.0354731	20	20	20	6.96428	6	6	./plots_combined/CSRA.pdf	Carbon storage regulator
1367	CSRA	51.9	1	0.678114	0.855743	0.011124	0.122547	0.0818386	20	20	20	6.96428	6	6	./plots_combined/CSRA.pdf	Carbon storage regulator
1368	CSRA	54.8	1	0.924823	0.847846	0.0299287	0.136145	0.0041593	20	20	20	6.96428	5	5	./plots_combined/CSRA.pdf	Carbon storage regulator
1369	CSRA	57.9	1	0.960413	0.977153	0.0458568	0.038578	0.108315	20	20	20	6.96428	6	6	./plots_combined/CSRA.pdf	Carbon storage regulator
1370	CSRA	60.5	1	0.808605	0.789468	0.0405593	0.0240059	0.0900905	20	20	20	6.96428	5	5	./plots_combined/CSRA.pdf	Carbon storage regulator
1371	CSRA	63.6	1	0.850553	0.916239	0.0058147	0.141633	0.0587227	20	20	20	6.96428	5	5	./plots_combined/CSRA.pdf	Carbon storage regulator
1372	CSRA	67	1	0.807771	0.923344	0.0855824	0.025328	0.0967993	20	20	20	6.96428	5	5	./plots_combined/CSRA.pdf	Carbon storage regulator
1373	CSRA	71.3	1	0.768269	0.937114	0.0838939	0.00713446	0.0287829	20	20	20	6.96428	5	5	./plots_combined/CSRA.pdf	Carbon storage regulator
1374	CSTA	42	1	1.2852	0.847741	0.102157	0.0199167	0.0195617	20	20	20	5.80212	4	4	./plots_combined/CSTA.pdf	Carbon starvation protein A
1375	CSTA	45.4	1	1.49755	0.942529	0.0929645	0.0564493	0.182559	20	20	20	5.80212	3	3	./plots_combined/CSTA.pdf	Carbon starvation protein A
1376	CSTA	49	1	1.60851	1.05258	0.00586565	0.00912027	0.180908	20	20	20	5.80212	3	3	./plots_combined/CSTA.pdf	Carbon starvation protein A
1377	CSTA	51.9	1	1.40729	0.980965	0.0972011	0.0395141	0.130547	20	20	20	5.80212	4	4	./plots_combined/CSTA.pdf	Carbon starvation protein A
1378	CSTA	54.8	1	1.23124	0.807557	0.0728469	0.0527688	0.0805322	20	20	20	5.80212	3	3	./plots_combined/CSTA.pdf	Carbon starvation protein A
1379	CSTA	57.9	1	1.34351	0.883865	0.105294	0.0788484	0.0187889	20	20	20	5.80212	4	4	./plots_combined/CSTA.pdf	Carbon starvation protein A
1380	CSTA	60.5	1	1.05613	0.939817	0.225177	0.157813	0.0637666	20	20	20	5.80212	3	3	./plots_combined/CSTA.pdf	Carbon starvation protein A
1381	CSTA	63.6	1	1.09661	0.900115	0.0945801	0.0294221	0.0561733	20	20	20	5.80212	4	4	./plots_combined/CSTA.pdf	Carbon starvation protein A
1382	CSTA	67	1	1.19889	1.13094	0.0325107	0.11204	0.183173	20	20	20	5.80212	3	3	./plots_combined/CSTA.pdf	Carbon starvation protein A
1383	CSTA	71.3	1	1.34087	1.14151	0.0713927	0.00884236	0.0539127	20	20	20	5.80212	3	3	./plots_combined/CSTA.pdf	Carbon starvation protein A
1384	CUEO	42	1	1.09593	1.12666	0.159342	0.0188261	0.0952193	20	20	20	5.78465	5	5	./plots_combined/CUEO.pdf	Blue copper oxidase CueO
1385	CUEO	45.4	1	1.10744	1.1157	0.0709529	0.0739581	0.00116174	20	20	20	5.78465	4	4	./plots_combined/CUEO.pdf	Blue copper oxidase CueO
1386	CUEO	49	1	1.13737	1.1353	0.0747044	0.154654	0.0197045	20	20	20	5.78465	5	5	./plots_combined/CUEO.pdf	Blue copper oxidase CueO
1387	CUEO	51.9	1	1.14549	1.13255	0.0235026	0.00985055	0.0746223	20	20	20	5.78465	6	6	./plots_combined/CUEO.pdf	Blue copper oxidase CueO
1388	CUEO	54.8	1	1.09897	1.04597	0.0142719	0.031935	0.0617653	20	20	20	5.78465	5	5	./plots_combined/CUEO.pdf	Blue copper oxidase CueO
1389	CUEO	57.9	1	1.15992	1.10172	0.0120157	0.0637062	0.0362328	20	20	20	5.78465	4	4	./plots_combined/CUEO.pdf	Blue copper oxidase CueO
1390	CUEO	60.5	1	1.09025	1.12084	0.139267	0.161868	0.101602	20	20	20	5.78465	3	3	./plots_combined/CUEO.pdf	Blue copper oxidase CueO
1391	CUEO	63.6	1	1.14872	1.11869	0.0446569	0.030104	0.085831	20	20	20	5.78465	4	4	./plots_combined/CUEO.pdf	Blue copper oxidase CueO
1392	CUEO	67	1	1.03809	1.17445	0.184739	0.068803	0.0324109	20	20	20	5.78465	5	5	./plots_combined/CUEO.pdf	Blue copper oxidase CueO
1393	CUEO	71.3	1	1.29263	1.36891	0.61258	0.145233	0.00554384	20	20	20	5.78465	4	4	./plots_combined/CUEO.pdf	Blue copper oxidase CueO
1394	CUTC	42	1	0.931489	0.85164	0.0907387	0.023829	0.00429109	16	16	16	5.53064	2	2	./plots_combined/CUTC.pdf	Copper homeostasis protein CutC
1395	CUTC	45.4	1	0.845566	0.866215	0.155474	0.0235537	0.101449	16	16	16	5.53064	3	3	./plots_combined/CUTC.pdf	Copper homeostasis protein CutC
1396	CUTC	49	1	0.905965	0.864603	0.0797193	0.0269195	0.0318672	16	16	16	5.53064	4	4	./plots_combined/CUTC.pdf	Copper homeostasis protein CutC
1397	CUTC	51.9	1	0.854059	0.791858	0.199559	0.0567626	0.0486659	16	16	16	5.53064	3	3	./plots_combined/CUTC.pdf	Copper homeostasis protein CutC
1398	CUTC	54.8	1	0.878337	0.833906	0.0656721	0.0712887	0.00199275	16	16	16	5.53064	4	4	./plots_combined/CUTC.pdf	Copper homeostasis protein CutC
1399	CUTC	57.9	1	0.957841	0.803114	0.172301	0.0220364	0.141235	16	16	16	5.53064	3	3	./plots_combined/CUTC.pdf	Copper homeostasis protein CutC
1400	CUTC	60.5	1	0.809945	0.830529	0.046983	0.110358	0.150593	16	16	16	5.53064	2	2	./plots_combined/CUTC.pdf	Copper homeostasis protein CutC
1401	CUTC	63.6	NA	NA	NA	-Inf	-Inf	-Inf	16	16	16	5.53064	1	1	./plots_combined/CUTC.pdf	Copper homeostasis protein CutC
1402	CYCA	42	1	0.965876	1.00812	0.248013	0.252059	0.617221	20	20	20	5.85784	2	2	./plots_combined/CYCA.pdf	D-serine/D-alanine/glycine transporter
1403	CYCA	45.4	1	0.914498	0.905209	0.0282111	0.096985	0.11044	20	20	20	5.85784	2	2	./plots_combined/CYCA.pdf	D-serine/D-alanine/glycine transporter
1404	CYCA	49	1	1.38581	1.09222	0.0807997	0.0509606	0.105646	20	20	20	5.85784	3	3	./plots_combined/CYCA.pdf	D-serine/D-alanine/glycine transporter
1405	CYCA	51.9	1	1.39195	1.12316	0.29699	0.0335804	0.0471123	20	20	20	5.85784	2	2	./plots_combined/CYCA.pdf	D-serine/D-alanine/glycine transporter
1406	CYCA	54.8	1	1.09132	0.912993	0.0130048	0.0247791	0.0477995	20	20	20	5.85784	2	2	./plots_combined/CYCA.pdf	D-serine/D-alanine/glycine transporter
1407	CYCA	57.9	NA	NA	NA	-Inf	-Inf	-Inf	20	20	20	5.85784	1	1	./plots_combined/CYCA.pdf	D-serine/D-alanine/glycine transporter
1408	CYCA	60.5	NA	NA	NA	-Inf	-Inf	-Inf	20	20	20	5.85784	1	1	./plots_combined/CYCA.pdf	D-serine/D-alanine/glycine transporter
1409	CYCA	63.6	NA	NA	NA	-Inf	-Inf	-Inf	20	20	20	5.85784	1	1	./plots_combined/CYCA.pdf	D-serine/D-alanine/glycine transporter
1410	CYCA	67	NA	NA	NA	-Inf	-Inf	-Inf	20	20	20	5.85784	1	1	./plots_combined/CYCA.pdf	D-serine/D-alanine/glycine transporter
1411	CYCA	71.3	NA	NA	NA	-Inf	-Inf	-Inf	20	20	20	5.85784	1	1	./plots_combined/CYCA.pdf	D-serine/D-alanine/glycine transporter
1412	CYDA	42	1	1.4545	1.36008	0.0488758	0.0127448	0.0583552	20	20	20	6.84539	11	11	./plots_combined/CYDA.pdf	Cytochrome bd-I ubiquinol oxidase subunit 1
1413	CYDA	45.4	1	1.60826	1.53179	0.0352521	0.0194046	0.0480799	20	20	20	6.84539	11	11	./plots_combined/CYDA.pdf	Cytochrome bd-I ubiquinol oxidase subunit 1
1414	CYDA	49	1	1.62432	1.49855	0.0390927	0.0131754	0.0162165	20	20	20	6.84539	11	11	./plots_combined/CYDA.pdf	Cytochrome bd-I ubiquinol oxidase subunit 1
1415	CYDA	51.9	1	1.55843	1.42396	0.0102046	0.0342113	0.0681638	20	20	20	6.84539	11	11	./plots_combined/CYDA.pdf	Cytochrome bd-I ubiquinol oxidase subunit 1
1416	CYDA	54.8	1	1.46368	1.37328	0.0328091	0.0128174	0.0651581	20	20	20	6.84539	11	11	./plots_combined/CYDA.pdf	Cytochrome bd-I ubiquinol oxidase subunit 1
1417	CYDA	57.9	1	1.49689	1.32478	0.110432	0.00745382	0.0491775	20	20	20	6.84539	11	11	./plots_combined/CYDA.pdf	Cytochrome bd-I ubiquinol oxidase subunit 1
1418	CYDA	60.5	1	1.38033	1.29319	0.0345718	0.0454463	0.0292884	20	20	20	6.84539	9	9	./plots_combined/CYDA.pdf	Cytochrome bd-I ubiquinol oxidase subunit 1
1419	CYDA	63.6	1	1.34242	1.32752	0.0705993	0.014429	0.0303346	20	20	20	6.84539	10	10	./plots_combined/CYDA.pdf	Cytochrome bd-I ubiquinol oxidase subunit 1
1420	CYDA	67	1	1.22312	1.25557	0.189683	0.0337125	0.0423875	20	20	20	6.84539	9	9	./plots_combined/CYDA.pdf	Cytochrome bd-I ubiquinol oxidase subunit 1
1421	CYDA	71.3	1	1.28741	1.31231	0.0168721	0.00781526	0.0425708	20	20	20	6.84539	9	9	./plots_combined/CYDA.pdf	Cytochrome bd-I ubiquinol oxidase subunit 1
1422	CYDB	42	1	1.51347	1.52633	0.110057	0.077982	0.134525	20	20	20	6.48729	3	3	./plots_combined/CYDB.pdf	Cytochrome bd-I ubiquinol oxidase subunit 2
1423	CYDB	45.4	1	1.2485	1.38991	0.34323	0.0563703	0.235077	20	20	20	6.48729	5	5	./plots_combined/CYDB.pdf	Cytochrome bd-I ubiquinol oxidase subunit 2
1424	CYDB	49	1	1.53366	1.41184	0.0706544	0.117206	0.108842	20	20	20	6.48729	3	3	./plots_combined/CYDB.pdf	Cytochrome bd-I ubiquinol oxidase subunit 2
1425	CYDB	51.9	1	1.53968	1.43435	0.022914	0.0251785	0.0847345	20	20	20	6.48729	3	3	./plots_combined/CYDB.pdf	Cytochrome bd-I ubiquinol oxidase subunit 2
1426	CYDB	54.8	1	1.2373	1.23713	0.0168806	0.0889664	0.117415	20	20	20	6.48729	3	3	./plots_combined/CYDB.pdf	Cytochrome bd-I ubiquinol oxidase subunit 2
1427	CYDB	57.9	1	1.42649	1.27398	0.000512826	0.0130232	0.00577829	20	20	20	6.48729	3	3	./plots_combined/CYDB.pdf	Cytochrome bd-I ubiquinol oxidase subunit 2
1428	CYDB	60.5	1	1.41772	1.34997	0.0809622	0.016251	0.0862072	20	20	20	6.48729	4	4	./plots_combined/CYDB.pdf	Cytochrome bd-I ubiquinol oxidase subunit 2
1429	CYDB	63.6	1	1.31492	1.3779	0.119788	0.0135386	0.0817211	20	20	20	6.48729	5	5	./plots_combined/CYDB.pdf	Cytochrome bd-I ubiquinol oxidase subunit 2
1430	CYDB	67	1	1.20587	1.40056	0.154601	0.00374263	0.116321	20	20	20	6.48729	4	4	./plots_combined/CYDB.pdf	Cytochrome bd-I ubiquinol oxidase subunit 2
1431	CYDB	71.3	1	1.2422	1.4782	0.0108111	0.149921	0.171484	20	20	20	6.48729	5	5	./plots_combined/CYDB.pdf	Cytochrome bd-I ubiquinol oxidase subunit 2
1432	CYDC	42	1	0.948883	0.903192	0.339009	0.0144085	0.100297	14	14	14	5.86443	6	6	./plots_combined/CYDC.pdf	ATP-binding/permease protein CydC
1433	CYDC	45.4	1	1.01958	0.982857	0.173143	0.0406691	0.0718332	14	14	14	5.86443	7	7	./plots_combined/CYDC.pdf	ATP-binding/permease protein CydC
1434	CYDC	49	1	1.00294	0.929266	0.195423	0.0641879	0.0501938	14	14	14	5.86443	6	6	./plots_combined/CYDC.pdf	ATP-binding/permease protein CydC
1435	CYDC	51.9	1	1.05144	1.00711	0.095938	0.0276276	0.107778	14	14	14	5.86443	7	7	./plots_combined/CYDC.pdf	ATP-binding/permease protein CydC
1436	CYDC	54.8	1	1.061	1.04478	0.0197234	0.0659822	0.103956	14	14	14	5.86443	6	6	./plots_combined/CYDC.pdf	ATP-binding/permease protein CydC
1437	CYDC	57.9	1	0.999204	1.04648	0.003896	0.115791	0.120794	14	14	14	5.86443	6	6	./plots_combined/CYDC.pdf	ATP-binding/permease protein CydC
1438	CYDC	60.5	1	0.902485	1.07664	0.131881	0.00747863	0.0412286	14	14	14	5.86443	6	6	./plots_combined/CYDC.pdf	ATP-binding/permease protein CydC
1439	CYDD	42	1	1.17812	1.14002	0.0532145	0.0224045	0.0631143	14	14	14	6.0678	9	9	./plots_combined/CYDD.pdf	ATP-binding/permease protein CydD
1440	CYDD	45.4	1	1.25074	1.13787	0.00475378	0.00734523	0.0970776	14	14	14	6.0678	9	9	./plots_combined/CYDD.pdf	ATP-binding/permease protein CydD
1441	CYDD	49	1	1.26767	1.25381	0.00764164	0.00452382	0.0359815	14	14	14	6.0678	11	11	./plots_combined/CYDD.pdf	ATP-binding/permease protein CydD
1442	CYDD	51.9	1	1.13069	1.0857	0.00797756	0.0453437	0.0320278	14	14	14	6.0678	12	12	./plots_combined/CYDD.pdf	ATP-binding/permease protein CydD
1443	CYDD	54.8	1	1.11519	1.07621	0.0144339	0.0183728	0.123418	14	14	14	6.0678	8	8	./plots_combined/CYDD.pdf	ATP-binding/permease protein CydD
1444	CYDD	57.9	1	1.10154	1.06021	0.0655513	0.0120657	0.0678698	14	14	14	6.0678	7	7	./plots_combined/CYDD.pdf	ATP-binding/permease protein CydD
1445	CYDD	60.5	1	0.90022	1.02235	0.105346	0.0212211	0.0366122	14	14	14	6.0678	3	3	./plots_combined/CYDD.pdf	ATP-binding/permease protein CydD
1446	CYOA	42	1	0.989823	0.931033	0.0737811	0.0687331	0.0483229	18	18	18	6.05032	4	4	./plots_combined/CYOA.pdf	Cytochrome bo(3) ubiquinol oxidase subunit 2
1447	CYOA	45.4	1	1.05698	0.972625	0.0179666	0.002368	0.0466024	18	18	18	6.05032	6	6	./plots_combined/CYOA.pdf	Cytochrome bo(3) ubiquinol oxidase subunit 2
1448	CYOA	49	1	1.0576	0.909332	0.0193864	0.0740506	0.00550637	18	18	18	6.05032	6	6	./plots_combined/CYOA.pdf	Cytochrome bo(3) ubiquinol oxidase subunit 2
1449	CYOA	51.9	1	0.953372	0.821488	0.0878974	0.069548	0.0750636	18	18	18	6.05032	6	6	./plots_combined/CYOA.pdf	Cytochrome bo(3) ubiquinol oxidase subunit 2
1450	CYOA	54.8	1	0.911467	0.813531	0.0746504	0.0267215	0.0927466	18	18	18	6.05032	5	5	./plots_combined/CYOA.pdf	Cytochrome bo(3) ubiquinol oxidase subunit 2
1451	CYOA	57.9	1	0.896425	0.77141	9.70023e-06	0.0792683	0.0518636	18	18	18	6.05032	5	5	./plots_combined/CYOA.pdf	Cytochrome bo(3) ubiquinol oxidase subunit 2
1452	CYOA	60.5	1	0.72682	0.74432	0.00882184	0.0957481	0.0500752	18	18	18	6.05032	3	3	./plots_combined/CYOA.pdf	Cytochrome bo(3) ubiquinol oxidase subunit 2
1453	CYOA	63.6	1	0.692482	0.707019	0.0886536	0.0349979	0.0117019	18	18	18	6.05032	3	3	./plots_combined/CYOA.pdf	Cytochrome bo(3) ubiquinol oxidase subunit 2
1454	CYOA	67	NA	NA	NA	-Inf	-Inf	-Inf	18	18	18	6.05032	1	1	./plots_combined/CYOA.pdf	Cytochrome bo(3) ubiquinol oxidase subunit 2
1455	CYOB	42	1	1.02119	0.851383	0.269187	0.241955	0.151435	20	20	20	6.16565	2	2	./plots_combined/CYOB.pdf	Cytochrome bo(3) ubiquinol oxidase subunit 1
1456	CYOB	45.4	1	1.04021	0.885479	0.0366277	0.0288966	0.193826	20	20	20	6.16565	3	3	./plots_combined/CYOB.pdf	Cytochrome bo(3) ubiquinol oxidase subunit 1
1457	CYOB	49	1	0.998864	0.893725	0.0829878	0.0563755	0.0941355	20	20	20	6.16565	4	4	./plots_combined/CYOB.pdf	Cytochrome bo(3) ubiquinol oxidase subunit 1
1458	CYOB	51.9	1	1.0069	0.860259	0.017337	0.0311525	0.0984692	20	20	20	6.16565	5	5	./plots_combined/CYOB.pdf	Cytochrome bo(3) ubiquinol oxidase subunit 1
1459	CYOB	54.8	1	0.95585	0.740109	0.011177	0.082651	0.0794844	20	20	20	6.16565	3	3	./plots_combined/CYOB.pdf	Cytochrome bo(3) ubiquinol oxidase subunit 1
1460	CYOB	57.9	1	0.992222	0.782316	0.240613	0.220113	0.0929453	20	20	20	6.16565	3	3	./plots_combined/CYOB.pdf	Cytochrome bo(3) ubiquinol oxidase subunit 1
1461	CYOB	60.5	1	0.860639	0.75633	0.233322	0.166111	0.173428	20	20	20	6.16565	2	2	./plots_combined/CYOB.pdf	Cytochrome bo(3) ubiquinol oxidase subunit 1
1462	CYOB	63.6	1	0.820696	0.805939	0.195233	0.0297713	0.134811	20	20	20	6.16565	2	2	./plots_combined/CYOB.pdf	Cytochrome bo(3) ubiquinol oxidase subunit 1
1463	CYOB	67	1	0.788604	0.687144	0.384873	0.121268	0.0312964	20	20	20	6.16565	2	2	./plots_combined/CYOB.pdf	Cytochrome bo(3) ubiquinol oxidase subunit 1
1464	CYOB	71.3	1	0.663596	0.623384	0.130971	0.0341941	0.175873	20	20	20	6.16565	3	3	./plots_combined/CYOB.pdf	Cytochrome bo(3) ubiquinol oxidase subunit 1
1465	CYSB	42	1	0.99054	0.975323	0.00378948	0.0301265	0.0518239	8	8	8	6.0231	8	8	./plots_combined/CYSB.pdf	HTH-type transcriptional regulator CysB
1466	CYSB	45.4	1	0.964922	1.03646	0.0829731	0.0307666	0.0173788	8	8	8	6.0231	7	7	./plots_combined/CYSB.pdf	HTH-type transcriptional regulator CysB
1467	CYSB	49	1	0.915658	1.16079	0.000179663	0.0316157	0.031441	8	8	8	6.0231	6	6	./plots_combined/CYSB.pdf	HTH-type transcriptional regulator CysB
1468	CYSB	51.9	1	0.95189	1.31989	0.0935485	0.168758	0.102772	8	8	8	6.0231	5	5	./plots_combined/CYSB.pdf	HTH-type transcriptional regulator CysB
1469	CYSE	42	1	1.05626	0.950449	0.163427	0.0651414	0.079626	20	20	20	5.6742	3	3	./plots_combined/CYSE.pdf	Serine acetyltransferase
1470	CYSE	45.4	1	1.05999	0.996614	0.120986	0.107855	0.0437467	20	20	20	5.6742	3	3	./plots_combined/CYSE.pdf	Serine acetyltransferase
1471	CYSE	49	1	1.06892	0.929873	0.0165208	0.0564807	0.0621459	20	20	20	5.6742	4	4	./plots_combined/CYSE.pdf	Serine acetyltransferase
1472	CYSE	51.9	1	1.04163	0.929208	0.137708	0.0252307	0.0794472	20	20	20	5.6742	4	4	./plots_combined/CYSE.pdf	Serine acetyltransferase
1473	CYSE	54.8	1	1.00068	0.931594	0.0889845	0.0796872	0.0547905	20	20	20	5.6742	5	5	./plots_combined/CYSE.pdf	Serine acetyltransferase
1474	CYSE	57.9	1	1.02282	0.906976	0.0769522	0.0463716	0.0138165	20	20	20	5.6742	5	5	./plots_combined/CYSE.pdf	Serine acetyltransferase
1475	CYSE	60.5	1	0.937115	0.923638	0.121372	0.136895	0.00231722	20	20	20	5.6742	4	4	./plots_combined/CYSE.pdf	Serine acetyltransferase
1476	CYSE	63.6	1	0.895023	0.913153	0.287553	0.0849902	0.204183	20	20	20	5.6742	3	3	./plots_combined/CYSE.pdf	Serine acetyltransferase
1477	CYSE	67	1	0.874861	0.92303	0.0330694	0.0760959	0.027064	20	20	20	5.6742	2	2	./plots_combined/CYSE.pdf	Serine acetyltransferase
1478	CYSE	71.3	NA	NA	NA	-Inf	-Inf	-Inf	20	20	20	5.6742	1	1	./plots_combined/CYSE.pdf	Serine acetyltransferase
1479	CYSG	42	1	0.953777	0.982629	0.0561824	0.0196013	0.0288371	16	16	16	5.70032	11	11	./plots_combined/CYSG.pdf	Siroheme synthase
1480	CYSG	45.4	1	0.920712	0.964728	0.107916	0.0553037	0.0798572	16	16	16	5.70032	11	11	./plots_combined/CYSG.pdf	Siroheme synthase
1481	CYSG	49	1	0.976361	1.01747	0.0461173	0.0215533	0.00181298	16	16	16	5.70032	12	12	./plots_combined/CYSG.pdf	Siroheme synthase
1482	CYSG	51.9	1	1.01689	0.99086	0.107928	0.0192031	0.0844436	16	16	16	5.70032	11	11	./plots_combined/CYSG.pdf	Siroheme synthase
1483	CYSG	54.8	1	0.911893	0.900662	0.0413931	0.0127308	0.00058162	16	16	16	5.70032	12	12	./plots_combined/CYSG.pdf	Siroheme synthase
1484	CYSG	57.9	1	0.98754	0.95	0.0319074	0.00696666	0.00143925	16	16	16	5.70032	11	11	./plots_combined/CYSG.pdf	Siroheme synthase
1485	CYSG	60.5	1	0.896272	0.940317	0.228805	0.0343299	0.168706	16	16	16	5.70032	10	10	./plots_combined/CYSG.pdf	Siroheme synthase
1486	CYSG	63.6	1	0.748002	0.86637	0.219666	0.0186302	0.312159	16	16	16	5.70032	4	4	./plots_combined/CYSG.pdf	Siroheme synthase
1487	CYSK	42	1	1.18942	1.05844	0.0204464	0.0941584	0.0176916	20	20	20	6.73968	10	10	./plots_combined/CYSK.pdf	Cysteine synthase A
1488	CYSK	45.4	1	1.21432	1.07513	0.074604	0.0032466	0.0909714	20	20	20	6.73968	8	8	./plots_combined/CYSK.pdf	Cysteine synthase A
1489	CYSK	49	1	1.30353	1.09182	0.119665	0.0975215	0.0478644	20	20	20	6.73968	9	9	./plots_combined/CYSK.pdf	Cysteine synthase A
1490	CYSK	51.9	1	1.29695	1.10574	0.0725305	0.0290728	0.0537592	20	20	20	6.73968	10	10	./plots_combined/CYSK.pdf	Cysteine synthase A
1491	CYSK	54.8	1	1.28833	1.1718	0.0082806	0.0367574	0.120294	20	20	20	6.73968	7	7	./plots_combined/CYSK.pdf	Cysteine synthase A
1492	CYSK	57.9	1	1.15753	1.11665	0.00603785	0.0944703	0.0950461	20	20	20	6.73968	8	8	./plots_combined/CYSK.pdf	Cysteine synthase A
1493	CYSK	60.5	1	1.29233	1.23614	0.150154	0.0101238	0.140375	20	20	20	6.73968	8	8	./plots_combined/CYSK.pdf	Cysteine synthase A
1494	CYSK	63.6	1	1.18761	1.24452	0.0127863	0.0150958	0.0180738	20	20	20	6.73968	6	6	./plots_combined/CYSK.pdf	Cysteine synthase A
1495	CYSK	67	1	1.18589	1.26598	0.100555	0.0897625	0.0803908	20	20	20	6.73968	6	6	./plots_combined/CYSK.pdf	Cysteine synthase A
1496	CYSK	71.3	1	1.14387	1.15088	0.0490765	0.0414702	0.0864526	20	20	20	6.73968	7	7	./plots_combined/CYSK.pdf	Cysteine synthase A
1497	CYSM	42	1	1.09609	1.20582	0.0688072	0.388214	0.529169	20	20	20	5.44378	2	2	./plots_combined/CYSM.pdf	Cysteine synthase B
1498	CYSM	45.4	1	1.11082	1.12078	0.110516	0.378902	0.255244	20	20	20	5.44378	2	2	./plots_combined/CYSM.pdf	Cysteine synthase B
1499	CYSM	49	1	1.07791	1.04648	0.00265436	0.029056	0.272063	20	20	20	5.44378	2	2	./plots_combined/CYSM.pdf	Cysteine synthase B
1500	CYSM	51.9	1	1.13992	1.0614	0.0792577	0.0206684	0.043655	20	20	20	5.44378	4	4	./plots_combined/CYSM.pdf	Cysteine synthase B
1501	CYSM	54.8	1	1.05176	1.07722	0.349942	0.0091587	0.155315	20	20	20	5.44378	4	4	./plots_combined/CYSM.pdf	Cysteine synthase B
1502	CYSM	57.9	1	0.991242	1.03237	0.165999	0.0542684	0.264553	20	20	20	5.44378	4	4	./plots_combined/CYSM.pdf	Cysteine synthase B
1503	CYSM	60.5	1	1.03695	1.00984	0.153558	0.00257839	0.267027	20	20	20	5.44378	4	4	./plots_combined/CYSM.pdf	Cysteine synthase B
1504	CYSM	63.6	1	1.03453	1.0584	0.0447086	0.230384	0.0460232	20	20	20	5.44378	3	3	./plots_combined/CYSM.pdf	Cysteine synthase B
1505	CYSM	67	NA	NA	NA	-Inf	-Inf	-Inf	20	20	20	5.44378	1	1	./plots_combined/CYSM.pdf	Cysteine synthase B
1506	CYSM	71.3	NA	NA	NA	-Inf	-Inf	-Inf	20	20	20	5.44378	1	1	./plots_combined/CYSM.pdf	Cysteine synthase B
1507	CYSP	42	1	1.0677	1.31413	0.0358006	0.010122	0.0383751	18	18	18	5.72959	4	4	./plots_combined/CYSP.pdf	Thiosulfate-binding protein
1508	CYSP	45.4	1	1.03006	1.24237	0.232601	0.0851213	0.019921	18	18	18	5.72959	5	5	./plots_combined/CYSP.pdf	Thiosulfate-binding protein
1509	CYSP	49	1	1.19105	1.43304	0.011279	0.195298	0.0559406	18	18	18	5.72959	4	4	./plots_combined/CYSP.pdf	Thiosulfate-binding protein
1510	CYSP	51.9	1	1.29	1.47058	0.183053	0.00750507	0.0305885	18	18	18	5.72959	8	8	./plots_combined/CYSP.pdf	Thiosulfate-binding protein
1511	CYSP	54.8	1	1.20551	1.46448	0.228159	0.0433542	0.00339574	18	18	18	5.72959	5	5	./plots_combined/CYSP.pdf	Thiosulfate-binding protein
1512	CYSP	57.9	1	1.2886	1.48961	0.10927	0.108883	0.0837998	18	18	18	5.72959	5	5	./plots_combined/CYSP.pdf	Thiosulfate-binding protein
1513	CYSP	60.5	1	1.29561	1.47409	0.102924	0.00291006	0.304985	18	18	18	5.72959	4	4	./plots_combined/CYSP.pdf	Thiosulfate-binding protein
1514	CYSP	63.6	1	1.01856	1.50469	0.257	0.167078	0.0785336	18	18	18	5.72959	3	3	./plots_combined/CYSP.pdf	Thiosulfate-binding protein
1515	CYSP	71.3	NA	NA	NA	-Inf	-Inf	-Inf	18	18	18	5.72959	1	1	./plots_combined/CYSP.pdf	Thiosulfate-binding protein
1516	CYSQ	42	1	0.991592	1.00909	0.283347	0.040442	0.0590814	20	20	20	5.78551	5	5	./plots_combined/CYSQ.pdf	3'(2'),5'-bisphosphate nucleotidase CysQ
1517	CYSQ	45.4	1	1.1508	1.1363	0.149589	0.0700522	0.0960376	20	20	20	5.78551	4	4	./plots_combined/CYSQ.pdf	3'(2'),5'-bisphosphate nucleotidase CysQ
1518	CYSQ	49	1	1.03771	1.03637	0.0901075	0.0106175	0.0775208	20	20	20	5.78551	5	5	./plots_combined/CYSQ.pdf	3'(2'),5'-bisphosphate nucleotidase CysQ
1519	CYSQ	51.9	1	1.12653	1.14427	0.0873191	0.110469	0.0519451	20	20	20	5.78551	6	6	./plots_combined/CYSQ.pdf	3'(2'),5'-bisphosphate nucleotidase CysQ
1520	CYSQ	54.8	1	1.03447	1.16192	0.137016	0.0435744	0.0552042	20	20	20	5.78551	4	4	./plots_combined/CYSQ.pdf	3'(2'),5'-bisphosphate nucleotidase CysQ
1521	CYSQ	57.9	1	0.964495	1.10875	0.118682	0.0634445	0.0764831	20	20	20	5.78551	4	4	./plots_combined/CYSQ.pdf	3'(2'),5'-bisphosphate nucleotidase CysQ
1522	CYSQ	60.5	1	0.938462	1.08797	0.0511523	0.0970122	0.213137	20	20	20	5.78551	2	2	./plots_combined/CYSQ.pdf	3'(2'),5'-bisphosphate nucleotidase CysQ
1523	CYSQ	63.6	1	0.886912	0.978736	0.160413	0.086611	0.0434241	20	20	20	5.78551	2	2	./plots_combined/CYSQ.pdf	3'(2'),5'-bisphosphate nucleotidase CysQ
1524	CYSQ	67	1	1.0519	1.20117	0.207189	0.0403305	0.334696	20	20	20	5.78551	2	2	./plots_combined/CYSQ.pdf	3'(2'),5'-bisphosphate nucleotidase CysQ
1525	CYSQ	71.3	NA	NA	NA	-Inf	-Inf	-Inf	20	20	20	5.78551	1	1	./plots_combined/CYSQ.pdf	3'(2'),5'-bisphosphate nucleotidase CysQ
1526	CYSS	42	1	1.01591	1.14019	0.0194779	0.00984223	0.000983542	20	20	20	6.07014	16	16	./plots_combined/CYSS.pdf	Cysteine--tRNA ligase
1527	CYSS	45.4	1	0.984083	1.14116	0.0244197	0.0163632	0.0600609	20	20	20	6.07014	16	16	./plots_combined/CYSS.pdf	Cysteine--tRNA ligase
1528	CYSS	49	1	0.991961	1.18519	0.0821559	0.00517971	0.00589454	20	20	20	6.07014	15	15	./plots_combined/CYSS.pdf	Cysteine--tRNA ligase
1529	CYSS	51.9	1	1.13456	1.37652	0.0539672	0.00755455	0.0704656	20	20	20	6.07014	16	16	./plots_combined/CYSS.pdf	Cysteine--tRNA ligase
1530	CYSS	54.8	1	1.40861	1.70819	0.0379102	0.00470102	0.0494825	20	20	20	6.07014	14	14	./plots_combined/CYSS.pdf	Cysteine--tRNA ligase
1531	CYSS	57.9	1	1.64222	1.87979	0.0189033	0.0754964	0.0609163	20	20	20	6.07014	11	11	./plots_combined/CYSS.pdf	Cysteine--tRNA ligase
1532	CYSS	60.5	1	1.47948	1.44461	0.0414461	0.0624438	0.130743	20	20	20	6.07014	5	5	./plots_combined/CYSS.pdf	Cysteine--tRNA ligase
1533	CYSS	63.6	1	1.30307	1.28589	0.308039	0.0365315	0.0318128	20	20	20	6.07014	3	3	./plots_combined/CYSS.pdf	Cysteine--tRNA ligase
1534	CYSS	67	1	1.49033	1.4857	0.214259	0.0329286	0.0693157	20	20	20	6.07014	2	2	./plots_combined/CYSS.pdf	Cysteine--tRNA ligase
1535	CYSS	71.3	1	1.52992	1.33757	0.161577	0.452403	0.212513	20	20	20	6.07014	2	2	./plots_combined/CYSS.pdf	Cysteine--tRNA ligase
1536	CYSZ	42	NA	NA	NA	-Inf	-Inf	-Inf	16	16	16	5.63149	1	1	./plots_combined/CYSZ.pdf	Sulfate transporter CysZ
1537	CYSZ	45.4	1	1.38752	1.36727	0.0537835	0.0884957	0.097729	16	16	16	5.63149	2	2	./plots_combined/CYSZ.pdf	Sulfate transporter CysZ
1538	CYSZ	49	NA	NA	NA	-Inf	-Inf	-Inf	16	16	16	5.63149	1	1	./plots_combined/CYSZ.pdf	Sulfate transporter CysZ
1539	CYSZ	51.9	NA	NA	NA	-Inf	-Inf	-Inf	16	16	16	5.63149	1	1	./plots_combined/CYSZ.pdf	Sulfate transporter CysZ
1540	CYSZ	54.8	NA	NA	NA	-Inf	-Inf	-Inf	16	16	16	5.63149	1	1	./plots_combined/CYSZ.pdf	Sulfate transporter CysZ
1541	CYSZ	57.9	NA	NA	NA	-Inf	-Inf	-Inf	16	16	16	5.63149	1	1	./plots_combined/CYSZ.pdf	Sulfate transporter CysZ
1542	CYSZ	60.5	NA	NA	NA	-Inf	-Inf	-Inf	16	16	16	5.63149	1	1	./plots_combined/CYSZ.pdf	Sulfate transporter CysZ
1543	CYSZ	63.6	NA	NA	NA	-Inf	-Inf	-Inf	16	16	16	5.63149	1	1	./plots_combined/CYSZ.pdf	Sulfate transporter CysZ
1544	CYTR	42	1	0.348096	0.371997	0.0286587	0.0481803	0.00512452	16	16	16	5.63519	4	4	./plots_combined/CYTR.pdf	HTH-type transcriptional repressor CytR
1545	CYTR	45.4	1	0.349702	0.375122	0.0517141	0.0336543	0.17294	16	16	16	5.63519	4	4	./plots_combined/CYTR.pdf	HTH-type transcriptional repressor CytR
1546	CYTR	49	1	0.316946	0.33673	0.0647924	0.058066	0.0750774	16	16	16	5.63519	4	4	./plots_combined/CYTR.pdf	HTH-type transcriptional repressor CytR
1547	CYTR	51.9	1	0.304812	0.316464	0.0369058	0.0580427	0.119325	16	16	16	5.63519	6	6	./plots_combined/CYTR.pdf	HTH-type transcriptional repressor CytR
1548	CYTR	54.8	1	0.312701	0.302725	0.127976	0.0834451	0.0833782	16	16	16	5.63519	5	5	./plots_combined/CYTR.pdf	HTH-type transcriptional repressor CytR
1549	CYTR	57.9	1	0.318185	0.311712	0.0499662	0.113418	0.0593633	16	16	16	5.63519	5	5	./plots_combined/CYTR.pdf	HTH-type transcriptional repressor CytR
1550	CYTR	60.5	1	0.335299	0.330124	0.0311416	0.146253	0.207588	16	16	16	5.63519	3	3	./plots_combined/CYTR.pdf	HTH-type transcriptional repressor CytR
1551	CYTR	63.6	1	0.359447	0.371666	0.0492055	0.00925339	0.05305	16	16	16	5.63519	3	3	./plots_combined/CYTR.pdf	HTH-type transcriptional repressor CytR
1552	DACA	42	1	1.09289	1.11341	0.0858836	0.00806842	0.00217406	20	20	20	5.91927	14	14	./plots_combined/DACA.pdf	D-alanyl-D-alanine carboxypeptidase DacA
1553	DACA	45.4	1	1.10135	1.15993	0.0893302	0.04056	0.0749178	20	20	20	5.91927	14	14	./plots_combined/DACA.pdf	D-alanyl-D-alanine carboxypeptidase DacA
1554	DACA	49	1	1.14183	1.17958	0.0418934	0.0179738	0.0328703	20	20	20	5.91927	14	14	./plots_combined/DACA.pdf	D-alanyl-D-alanine carboxypeptidase DacA
1555	DACA	51.9	1	1.06202	1.3841	0.0339951	0.138565	0.0105601	20	20	20	5.91927	12	12	./plots_combined/DACA.pdf	D-alanyl-D-alanine carboxypeptidase DacA
1556	DACA	54.8	1	1.30819	1.49471	0.10856	0.0230977	0.0532414	20	20	20	5.91927	8	8	./plots_combined/DACA.pdf	D-alanyl-D-alanine carboxypeptidase DacA
1557	DACA	57.9	1	1.32922	1.5671	0.255753	0.0574326	0.0361077	20	20	20	5.91927	8	8	./plots_combined/DACA.pdf	D-alanyl-D-alanine carboxypeptidase DacA
1558	DACA	60.5	1	1.1757	1.332	0.09602	0.105079	0.0176255	20	20	20	5.91927	6	6	./plots_combined/DACA.pdf	D-alanyl-D-alanine carboxypeptidase DacA
1559	DACA	63.6	1	1.14148	1.12062	0.00601321	0.0478396	0.0595028	20	20	20	5.91927	5	5	./plots_combined/DACA.pdf	D-alanyl-D-alanine carboxypeptidase DacA
1560	DACA	67	1	1.04278	0.838819	0.146936	0.0615925	0.0981403	20	20	20	5.91927	3	3	./plots_combined/DACA.pdf	D-alanyl-D-alanine carboxypeptidase DacA
1561	DACA	71.3	1	0.954397	0.846741	0.0202676	0.0392911	0.382939	20	20	20	5.91927	3	3	./plots_combined/DACA.pdf	D-alanyl-D-alanine carboxypeptidase DacA
1562	DACB	42	1	1.01779	1.11153	0.016503	0.110396	0.0219981	12	12	12	5.5338	3	3	./plots_combined/DACB.pdf	D-alanyl-D-alanine carboxypeptidase DacB
1563	DACB	45.4	1	0.979747	0.985589	0.0477092	0.0321941	0.052144	12	12	12	5.5338	3	3	./plots_combined/DACB.pdf	D-alanyl-D-alanine carboxypeptidase DacB
1564	DACB	49	1	0.958112	0.942125	0.0672563	0.00631707	0.00238123	12	12	12	5.5338	4	4	./plots_combined/DACB.pdf	D-alanyl-D-alanine carboxypeptidase DacB
1565	DACB	51.9	1	0.86364	0.875411	0.0286311	0.0227987	0.102685	12	12	12	5.5338	3	3	./plots_combined/DACB.pdf	D-alanyl-D-alanine carboxypeptidase DacB
1566	DACB	54.8	1	0.942995	0.761937	0.0717946	0.187026	0.0469142	12	12	12	5.5338	2	2	./plots_combined/DACB.pdf	D-alanyl-D-alanine carboxypeptidase DacB
1567	DACB	57.9	1	0.566798	0.574398	0.0402464	0.259972	0.00683089	12	12	12	5.5338	3	3	./plots_combined/DACB.pdf	D-alanyl-D-alanine carboxypeptidase DacB
1568	DACC	42	1	1.31765	1.0509	0.140096	0.0594706	0.035078	14	14	14	6.1267	8	8	./plots_combined/DACC.pdf	D-alanyl-D-alanine carboxypeptidase DacC
1569	DACC	45.4	1	1.28649	1.06222	0.167191	0.0261525	0.0590055	14	14	14	6.1267	9	9	./plots_combined/DACC.pdf	D-alanyl-D-alanine carboxypeptidase DacC
1570	DACC	49	1	1.29865	1.03206	0.214256	0.0180178	0.0442929	14	14	14	6.1267	12	12	./plots_combined/DACC.pdf	D-alanyl-D-alanine carboxypeptidase DacC
1571	DACC	51.9	1	1.28021	0.990608	0.127981	0.0519323	0.0983557	14	14	14	6.1267	9	9	./plots_combined/DACC.pdf	D-alanyl-D-alanine carboxypeptidase DacC
1572	DACC	54.8	1	1.13849	0.868438	0.233344	0.126998	0.144534	14	14	14	6.1267	6	6	./plots_combined/DACC.pdf	D-alanyl-D-alanine carboxypeptidase DacC
1573	DACC	57.9	1	1.11609	0.910609	0.0509474	0.0753266	0.0526203	14	14	14	6.1267	5	5	./plots_combined/DACC.pdf	D-alanyl-D-alanine carboxypeptidase DacC
1574	DACC	60.5	1	1.4172	1.19947	0.146332	0.0380861	0.0183751	14	14	14	6.1267	2	2	./plots_combined/DACC.pdf	D-alanyl-D-alanine carboxypeptidase DacC
1575	DADA	42	1	0.523619	0.536262	0.0719714	0.0273613	0.204467	18	18	18	6.00458	13	13	./plots_combined/DADA.pdf	D-amino acid dehydrogenase
1576	DADA	45.4	1	0.489542	0.42689	0.0525481	0.0643018	0.0861442	18	18	18	6.00458	13	13	./plots_combined/DADA.pdf	D-amino acid dehydrogenase
1577	DADA	49	1	0.459806	0.393231	0.0637074	0.0018242	0.0523385	18	18	18	6.00458	13	13	./plots_combined/DADA.pdf	D-amino acid dehydrogenase
1578	DADA	51.9	1	0.446828	0.378615	0.0779573	0.0301593	0.0919016	18	18	18	6.00458	13	13	./plots_combined/DADA.pdf	D-amino acid dehydrogenase
1579	DADA	54.8	1	0.395169	0.319784	0.148956	0.0979643	0.0364089	18	18	18	6.00458	13	13	./plots_combined/DADA.pdf	D-amino acid dehydrogenase
1580	DADA	57.9	1	0.37878	0.319101	0.0579545	0.086546	0.0298087	18	18	18	6.00458	13	13	./plots_combined/DADA.pdf	D-amino acid dehydrogenase
1581	DADA	60.5	1	0.35945	0.263151	0.0497892	0.15391	0.202825	18	18	18	6.00458	10	10	./plots_combined/DADA.pdf	D-amino acid dehydrogenase
1582	DADA	63.6	1	0.557479	0.357234	0.0436985	0.171322	0.0497845	18	18	18	6.00458	5	5	./plots_combined/DADA.pdf	D-amino acid dehydrogenase
1583	DADA	67	1	1.1698	0.376865	0.0823699	0.250879	0.3834	18	18	18	6.00458	2	2	./plots_combined/DADA.pdf	D-amino acid dehydrogenase
1584	DADX	42	1	0.767953	0.702989	0.0570168	0.0662142	0.0477868	20	20	20	6.14517	8	8	./plots_combined/DADX.pdf	Alanine racemase, catabolic
1585	DADX	45.4	1	0.758892	0.692364	0.0862283	0.0180841	0.00970661	20	20	20	6.14517	10	10	./plots_combined/DADX.pdf	Alanine racemase, catabolic
1586	DADX	49	1	0.814602	0.738796	0.00541445	0.0180063	0.0369449	20	20	20	6.14517	7	7	./plots_combined/DADX.pdf	Alanine racemase, catabolic
1587	DADX	51.9	1	0.775462	0.710657	0.0127029	0.0555624	0.0243119	20	20	20	6.14517	8	8	./plots_combined/DADX.pdf	Alanine racemase, catabolic
1588	DADX	54.8	1	0.692655	0.636466	0.0751464	0.0511398	0.0991776	20	20	20	6.14517	8	8	./plots_combined/DADX.pdf	Alanine racemase, catabolic
1589	DADX	57.9	1	0.758333	0.67709	0.0194097	0.0176987	0.0969876	20	20	20	6.14517	7	7	./plots_combined/DADX.pdf	Alanine racemase, catabolic
1590	DADX	60.5	1	0.69706	0.686755	0.0195032	0.0812712	0.178213	20	20	20	6.14517	9	9	./plots_combined/DADX.pdf	Alanine racemase, catabolic
1591	DADX	63.6	1	0.664333	0.665911	0.0137936	0.196393	0.0909004	20	20	20	6.14517	8	8	./plots_combined/DADX.pdf	Alanine racemase, catabolic
1592	DADX	67	1	0.896208	0.858331	0.0493762	0.111473	0.172928	20	20	20	6.14517	5	5	./plots_combined/DADX.pdf	Alanine racemase, catabolic
1593	DADX	71.3	1	0.970791	0.900155	0.122079	0.000645861	0.0292105	20	20	20	6.14517	5	5	./plots_combined/DADX.pdf	Alanine racemase, catabolic
1594	DAMX	42	1	1.19375	1.1924	0.102674	0.073374	0.162797	20	20	20	6.84092	16	16	./plots_combined/DAMX.pdf	Cell division protein DamX
1595	DAMX	45.4	1	1.29751	1.19303	0.131097	0.0627313	0.0107232	20	20	20	6.84092	16	16	./plots_combined/DAMX.pdf	Cell division protein DamX
1596	DAMX	49	1	1.26942	1.17883	0.0925684	0.0100781	0.0328257	20	20	20	6.84092	15	15	./plots_combined/DAMX.pdf	Cell division protein DamX
1597	DAMX	51.9	1	1.26747	1.16568	0.201599	0.0678362	0.0213642	20	20	20	6.84092	16	16	./plots_combined/DAMX.pdf	Cell division protein DamX
1598	DAMX	54.8	1	1.13374	1.07035	0.08964	0.0371845	0.00942295	20	20	20	6.84092	16	16	./plots_combined/DAMX.pdf	Cell division protein DamX
1599	DAMX	57.9	1	1.12609	0.991399	0.151084	0.00446458	0.0260854	20	20	20	6.84092	15	15	./plots_combined/DAMX.pdf	Cell division protein DamX
1600	DAMX	60.5	1	1.08927	1.01741	0.135744	0.0718569	0.139007	20	20	20	6.84092	14	14	./plots_combined/DAMX.pdf	Cell division protein DamX
1601	DAMX	63.6	1	1.00929	1.03894	0.183474	0.207393	0.0652279	20	20	20	6.84092	17	17	./plots_combined/DAMX.pdf	Cell division protein DamX
1602	DAMX	67	1	0.968057	0.926634	0.098331	0.0843433	0.206444	20	20	20	6.84092	12	12	./plots_combined/DAMX.pdf	Cell division protein DamX
1603	DAMX	71.3	1	0.987973	0.929112	0.0752579	0.0306637	0.0795775	20	20	20	6.84092	14	14	./plots_combined/DAMX.pdf	Cell division protein DamX
1604	DAPA	42	1	0.8271	0.794208	0.0922462	0.00386929	0.0149942	20	20	20	6.60148	10	10	./plots_combined/DAPA.pdf	4-hydroxy-tetrahydrodipicolinate synthase
1605	DAPA	45.4	1	0.768191	0.788574	0.0863119	0.0312606	0.0883955	20	20	20	6.60148	10	10	./plots_combined/DAPA.pdf	4-hydroxy-tetrahydrodipicolinate synthase
1606	DAPA	49	1	0.780421	0.778339	0.00749601	0.132269	0.0297468	20	20	20	6.60148	11	11	./plots_combined/DAPA.pdf	4-hydroxy-tetrahydrodipicolinate synthase
1607	DAPA	51.9	1	0.728738	0.718768	0.0823488	0.000378652	0.107028	20	20	20	6.60148	10	10	./plots_combined/DAPA.pdf	4-hydroxy-tetrahydrodipicolinate synthase
1608	DAPA	54.8	1	0.793476	0.788781	0.0139486	0.0187197	0.043438	20	20	20	6.60148	11	11	./plots_combined/DAPA.pdf	4-hydroxy-tetrahydrodipicolinate synthase
1609	DAPA	57.9	1	0.720081	0.693635	0.0100103	0.107386	0.0646388	20	20	20	6.60148	9	9	./plots_combined/DAPA.pdf	4-hydroxy-tetrahydrodipicolinate synthase
1610	DAPA	60.5	1	0.752013	0.713851	0.0646829	0.000826766	0.0956114	20	20	20	6.60148	11	11	./plots_combined/DAPA.pdf	4-hydroxy-tetrahydrodipicolinate synthase
1611	DAPA	63.6	1	0.662829	0.694432	0.0557946	0.00763267	0.00952079	20	20	20	6.60148	10	10	./plots_combined/DAPA.pdf	4-hydroxy-tetrahydrodipicolinate synthase
1612	DAPA	67	1	0.544543	0.589081	0.102318	0.125179	0.169098	20	20	20	6.60148	6	6	./plots_combined/DAPA.pdf	4-hydroxy-tetrahydrodipicolinate synthase
1613	DAPA	71.3	1	0.743688	0.693436	0.160282	0.0444	0.00815441	20	20	20	6.60148	5	5	./plots_combined/DAPA.pdf	4-hydroxy-tetrahydrodipicolinate synthase
1614	DAPB	42	1	0.786712	0.854098	0.0143241	0.0606658	0.0708086	20	20	20	6.453	10	10	./plots_combined/DAPB.pdf	4-hydroxy-tetrahydrodipicolinate reductase
1615	DAPB	45.4	1	0.758541	0.790513	0.00548805	0.0404861	0.09104	20	20	20	6.453	9	9	./plots_combined/DAPB.pdf	4-hydroxy-tetrahydrodipicolinate reductase
1616	DAPB	49	1	0.825594	0.82463	0.00287682	0.141153	0.0143515	20	20	20	6.453	8	8	./plots_combined/DAPB.pdf	4-hydroxy-tetrahydrodipicolinate reductase
1617	DAPB	51.9	1	0.849936	0.852331	0.00180474	0.124452	0.022296	20	20	20	6.453	9	9	./plots_combined/DAPB.pdf	4-hydroxy-tetrahydrodipicolinate reductase
1618	DAPB	54.8	1	0.74328	0.719798	0.0115188	0.129706	0.0357193	20	20	20	6.453	11	11	./plots_combined/DAPB.pdf	4-hydroxy-tetrahydrodipicolinate reductase
1619	DAPB	57.9	1	0.714485	0.687562	0.0731043	0.11716	0.0787005	20	20	20	6.453	10	10	./plots_combined/DAPB.pdf	4-hydroxy-tetrahydrodipicolinate reductase
1620	DAPB	60.5	1	0.719	0.698541	0.161722	0.0808419	0.190378	20	20	20	6.453	9	9	./plots_combined/DAPB.pdf	4-hydroxy-tetrahydrodipicolinate reductase
1621	DAPB	63.6	1	0.65001	0.660678	0.0876452	0.0818844	0.039196	20	20	20	6.453	9	9	./plots_combined/DAPB.pdf	4-hydroxy-tetrahydrodipicolinate reductase
1622	DAPB	67	1	0.712405	0.74852	0.153278	0.0201564	0.23398	20	20	20	6.453	9	9	./plots_combined/DAPB.pdf	4-hydroxy-tetrahydrodipicolinate reductase
1623	DAPB	71.3	1	0.696545	0.741101	0.198961	0.0515533	0.193536	20	20	20	6.453	10	10	./plots_combined/DAPB.pdf	4-hydroxy-tetrahydrodipicolinate reductase
1624	DAPD	42	1	0.755878	0.899703	0.089548	0.0525987	0.217428	20	20	20	6.95324	11	11	./plots_combined/DAPD.pdf	2,3,4,5-tetrahydropyridine-2,6-dicarboxylate N-succinyltransferase
1625	DAPD	45.4	1	0.720889	0.850548	0.164406	0.0400241	0.0130045	20	20	20	6.95324	10	10	./plots_combined/DAPD.pdf	2,3,4,5-tetrahydropyridine-2,6-dicarboxylate N-succinyltransferase
1626	DAPD	49	1	0.740065	0.844201	0.168334	0.00472401	0.0312906	20	20	20	6.95324	9	9	./plots_combined/DAPD.pdf	2,3,4,5-tetrahydropyridine-2,6-dicarboxylate N-succinyltransferase
1627	DAPD	51.9	1	0.728396	0.810974	0.103363	0.0201005	0.0614293	20	20	20	6.95324	10	10	./plots_combined/DAPD.pdf	2,3,4,5-tetrahydropyridine-2,6-dicarboxylate N-succinyltransferase
1628	DAPD	54.8	1	0.721112	0.872933	0.112206	0.0679872	0.275225	20	20	20	6.95324	9	9	./plots_combined/DAPD.pdf	2,3,4,5-tetrahydropyridine-2,6-dicarboxylate N-succinyltransferase
1629	DAPD	57.9	1	0.731191	0.770021	0.138026	0.0685465	0.0232251	20	20	20	6.95324	8	8	./plots_combined/DAPD.pdf	2,3,4,5-tetrahydropyridine-2,6-dicarboxylate N-succinyltransferase
1630	DAPD	60.5	1	0.66889	0.732924	0.0500111	0.085228	0.17716	20	20	20	6.95324	9	9	./plots_combined/DAPD.pdf	2,3,4,5-tetrahydropyridine-2,6-dicarboxylate N-succinyltransferase
1631	DAPD	63.6	1	0.718346	0.779489	0.0296185	0.189168	0.0475488	20	20	20	6.95324	9	9	./plots_combined/DAPD.pdf	2,3,4,5-tetrahydropyridine-2,6-dicarboxylate N-succinyltransferase
1632	DAPD	67	1	0.610025	0.74616	0.167156	0.0982385	0.00741762	20	20	20	6.95324	8	8	./plots_combined/DAPD.pdf	2,3,4,5-tetrahydropyridine-2,6-dicarboxylate N-succinyltransferase
1633	DAPD	71.3	1	0.791019	0.853607	0.297438	0.101603	0.00338677	20	20	20	6.95324	6	6	./plots_combined/DAPD.pdf	2,3,4,5-tetrahydropyridine-2,6-dicarboxylate N-succinyltransferase
1634	DAPE	42	1	0.965786	1.04098	0.0106956	0.0108306	0.03209	20	20	20	5.58042	8	8	./plots_combined/DAPE.pdf	Succinyl-diaminopimelate desuccinylase
1635	DAPE	45.4	1	0.988915	1.09537	0.238948	0.00742871	0.0816826	20	20	20	5.58042	9	9	./plots_combined/DAPE.pdf	Succinyl-diaminopimelate desuccinylase
1636	DAPE	49	1	1.02177	1.1842	0.155262	0.0187475	0.171633	20	20	20	5.58042	9	9	./plots_combined/DAPE.pdf	Succinyl-diaminopimelate desuccinylase
1637	DAPE	51.9	1	1.05586	1.24034	0.151917	0.0379168	0.0242324	20	20	20	5.58042	8	8	./plots_combined/DAPE.pdf	Succinyl-diaminopimelate desuccinylase
1638	DAPE	54.8	1	1.01414	1.1353	0.135876	0.0278357	0.0848918	20	20	20	5.58042	7	7	./plots_combined/DAPE.pdf	Succinyl-diaminopimelate desuccinylase
1639	DAPE	57.9	1	1.15062	1.24006	0.0485908	0.0946945	0.00264788	20	20	20	5.58042	7	7	./plots_combined/DAPE.pdf	Succinyl-diaminopimelate desuccinylase
1640	DAPE	60.5	1	1.02229	1.10808	0.016507	0.109234	0.151131	20	20	20	5.58042	6	6	./plots_combined/DAPE.pdf	Succinyl-diaminopimelate desuccinylase
1641	DAPE	63.6	1	0.961922	1.10641	0.0395945	0.183667	0.0983601	20	20	20	5.58042	6	6	./plots_combined/DAPE.pdf	Succinyl-diaminopimelate desuccinylase
1642	DAPE	67	1	0.831876	1.36248	0.056182	0.0248547	0.074946	20	20	20	5.58042	3	3	./plots_combined/DAPE.pdf	Succinyl-diaminopimelate desuccinylase
1643	DAPE	71.3	NA	NA	NA	-Inf	-Inf	-Inf	20	20	20	5.58042	1	1	./plots_combined/DAPE.pdf	Succinyl-diaminopimelate desuccinylase
1644	DAPF	42	1	0.940122	1.17083	0.0240481	0.0800263	0.0494533	12	12	12	5.49333	2	2	./plots_combined/DAPF.pdf	Diaminopimelate epimerase
1645	DAPF	45.4	1	0.966527	1.19107	0.170852	0.130917	0.128159	12	12	12	5.49333	2	2	./plots_combined/DAPF.pdf	Diaminopimelate epimerase
1646	DAPF	49	NA	NA	NA	-Inf	-Inf	-Inf	12	12	12	5.49333	1	1	./plots_combined/DAPF.pdf	Diaminopimelate epimerase
1647	DAPF	51.9	1	0.689935	0.756388	0.0595814	0.0691538	0.657526	12	12	12	5.49333	2	2	./plots_combined/DAPF.pdf	Diaminopimelate epimerase
1648	DAPF	54.8	NA	NA	NA	-Inf	-Inf	-Inf	12	12	12	5.49333	1	1	./plots_combined/DAPF.pdf	Diaminopimelate epimerase
1649	DAPF	57.9	NA	NA	NA	-Inf	-Inf	-Inf	12	12	12	5.49333	1	1	./plots_combined/DAPF.pdf	Diaminopimelate epimerase
1650	DAUA	42	NA	NA	NA	-Inf	-Inf	-Inf	12	12	12	5.58273	1	1	./plots_combined/DAUA.pdf	C4-dicarboxylic acid transporter DauA
1651	DAUA	45.4	NA	NA	NA	-Inf	-Inf	-Inf	12	12	12	5.58273	1	1	./plots_combined/DAUA.pdf	C4-dicarboxylic acid transporter DauA
1652	DAUA	49	NA	NA	NA	-Inf	-Inf	-Inf	12	12	12	5.58273	1	1	./plots_combined/DAUA.pdf	C4-dicarboxylic acid transporter DauA
1653	DAUA	51.9	1	1.13588	0.962384	0.0605549	0.0181906	0.000204965	12	12	12	5.58273	2	2	./plots_combined/DAUA.pdf	C4-dicarboxylic acid transporter DauA
1654	DAUA	54.8	1	1.0354	0.882557	0.0234285	0.020732	0.109996	12	12	12	5.58273	3	3	./plots_combined/DAUA.pdf	C4-dicarboxylic acid transporter DauA
1655	DAUA	57.9	1	0.963713	0.818832	0.0209904	0.0624281	0.14908	12	12	12	5.58273	3	3	./plots_combined/DAUA.pdf	C4-dicarboxylic acid transporter DauA
1656	DCD	42	1	0.940452	0.978986	0.0237511	0.0576254	0.136246	20	20	20	5.75103	3	3	./plots_combined/DCD.pdf	dCTP deaminase
1657	DCD	45.4	1	0.995041	1.02394	0.142436	0.0231323	0.0637199	20	20	20	5.75103	3	3	./plots_combined/DCD.pdf	dCTP deaminase
1658	DCD	49	1	1.0118	1.07306	0.10465	0.141213	0.0660333	20	20	20	5.75103	3	3	./plots_combined/DCD.pdf	dCTP deaminase
1659	DCD	51.9	1	0.92816	0.917085	0.0867422	0.00719648	0.0259756	20	20	20	5.75103	4	4	./plots_combined/DCD.pdf	dCTP deaminase
1660	DCD	54.8	1	0.961605	0.863052	0.0711838	0.0369502	0.0389994	20	20	20	5.75103	3	3	./plots_combined/DCD.pdf	dCTP deaminase
1661	DCD	57.9	1	0.900746	0.918442	0.0534367	0.0719557	0.0562537	20	20	20	5.75103	3	3	./plots_combined/DCD.pdf	dCTP deaminase
1662	DCD	60.5	1	0.877452	0.917159	0.122118	0.0800678	0.099031	20	20	20	5.75103	3	3	./plots_combined/DCD.pdf	dCTP deaminase
1663	DCD	63.6	1	0.877368	0.942108	0.0753879	0.142205	0.00722632	20	20	20	5.75103	4	4	./plots_combined/DCD.pdf	dCTP deaminase
1664	DCD	67	1	0.891606	0.996913	0.127162	0.0610768	0.25972	20	20	20	5.75103	3	3	./plots_combined/DCD.pdf	dCTP deaminase
1665	DCD	71.3	1	0.820078	0.767629	0.23952	0.016286	0.0282918	20	20	20	5.75103	3	3	./plots_combined/DCD.pdf	dCTP deaminase
1666	DCP	42	1	1.12218	1.09871	0.146243	0.0454585	0.00487116	14	14	14	6.14692	10	10	./plots_combined/DCP.pdf	Dipeptidyl carboxypeptidase
1667	DCP	45.4	1	1.06569	1.0818	0.0719354	0.0285103	0.0505456	14	14	14	6.14692	12	12	./plots_combined/DCP.pdf	Dipeptidyl carboxypeptidase
1668	DCP	49	1	1.16954	1.09011	0.0551409	0.0512506	0.0245804	14	14	14	6.14692	10	10	./plots_combined/DCP.pdf	Dipeptidyl carboxypeptidase
1669	DCP	51.9	1	1.11353	1.10299	0.0127048	0.0226862	0.034115	14	14	14	6.14692	11	11	./plots_combined/DCP.pdf	Dipeptidyl carboxypeptidase
1670	DCP	54.8	1	1.14039	1.17281	0.00596524	0.0574923	0.0303088	14	14	14	6.14692	8	8	./plots_combined/DCP.pdf	Dipeptidyl carboxypeptidase
1671	DCP	57.9	1	1.26028	1.40921	0.133286	0.132947	0.307737	14	14	14	6.14692	8	8	./plots_combined/DCP.pdf	Dipeptidyl carboxypeptidase
1672	DCP	60.5	1	1.09129	1.30422	0.0137616	0.0184725	0.108769	14	14	14	6.14692	5	5	./plots_combined/DCP.pdf	Dipeptidyl carboxypeptidase
1673	DCRB	42	1	0.938034	0.759793	0.0922244	0.0284793	0.0931193	20	20	20	5.96567	5	5	./plots_combined/DCRB.pdf	Protein DcrB
1674	DCRB	45.4	1	0.925209	0.759904	0.030921	0.0964104	0.219791	20	20	20	5.96567	6	6	./plots_combined/DCRB.pdf	Protein DcrB
1675	DCRB	49	1	0.929864	0.785354	0.067201	0.0446902	0.100874	20	20	20	5.96567	5	5	./plots_combined/DCRB.pdf	Protein DcrB
1676	DCRB	51.9	1	0.949455	0.808398	0.0615612	0.00422159	0.00266107	20	20	20	5.96567	7	7	./plots_combined/DCRB.pdf	Protein DcrB
1677	DCRB	54.8	1	0.870364	0.780135	0.0583317	0.0252787	0.0723888	20	20	20	5.96567	7	7	./plots_combined/DCRB.pdf	Protein DcrB
1678	DCRB	57.9	1	0.960533	0.81804	0.0875267	0.046853	0.213049	20	20	20	5.96567	7	7	./plots_combined/DCRB.pdf	Protein DcrB
1679	DCRB	60.5	1	0.806832	0.785166	0.117921	0.0569143	0.146793	20	20	20	5.96567	7	7	./plots_combined/DCRB.pdf	Protein DcrB
1680	DCRB	63.6	1	0.826529	0.719376	0.00252999	0.170827	0.101405	20	20	20	5.96567	6	6	./plots_combined/DCRB.pdf	Protein DcrB
1681	DCRB	67	1	0.890739	0.769099	0.125556	0.123606	0.270573	20	20	20	5.96567	6	6	./plots_combined/DCRB.pdf	Protein DcrB
1682	DCRB	71.3	1	0.922068	0.864768	0.0670378	0.334606	0.18142	20	20	20	5.96567	4	4	./plots_combined/DCRB.pdf	Protein DcrB
1683	DCTA	42	1	0.59734	0.369648	0.113975	0.0669433	0.0211427	18	18	18	6.002	4	4	./plots_combined/DCTA.pdf	Aerobic C4-dicarboxylate transport protein
1684	DCTA	45.4	1	0.620048	0.31405	0.143855	0.0577724	0.0163332	18	18	18	6.002	3	3	./plots_combined/DCTA.pdf	Aerobic C4-dicarboxylate transport protein
1685	DCTA	49	1	0.503023	0.24187	0.153503	0.00526888	0.0193974	18	18	18	6.002	2	2	./plots_combined/DCTA.pdf	Aerobic C4-dicarboxylate transport protein
1686	DCTA	51.9	1	0.54547	0.314761	0.0564947	0.0643195	0.0300107	18	18	18	6.002	4	4	./plots_combined/DCTA.pdf	Aerobic C4-dicarboxylate transport protein
1687	DCTA	54.8	1	0.526812	0.313024	0.00523723	0.220971	0.00938192	18	18	18	6.002	3	3	./plots_combined/DCTA.pdf	Aerobic C4-dicarboxylate transport protein
1688	DCTA	57.9	1	0.498337	0.291761	0.023794	0.0204607	0.0705957	18	18	18	6.002	2	2	./plots_combined/DCTA.pdf	Aerobic C4-dicarboxylate transport protein
1689	DCTA	60.5	1	0.507971	0.279229	0.0402811	0.263411	0.012052	18	18	18	6.002	2	2	./plots_combined/DCTA.pdf	Aerobic C4-dicarboxylate transport protein
1690	DCTA	63.6	1	0.506163	0.359859	0.137013	0.121054	0.200182	18	18	18	6.002	3	3	./plots_combined/DCTA.pdf	Aerobic C4-dicarboxylate transport protein
1691	DCTA	67	1	0.594293	0.439343	0.316141	0.0201983	0.155369	18	18	18	6.002	3	3	./plots_combined/DCTA.pdf	Aerobic C4-dicarboxylate transport protein
1692	DCUA	42	1	1.1198	0.921406	0.102484	0.0387842	0.108982	20	20	20	6.02331	3	3	./plots_combined/DCUA.pdf	Anaerobic C4-dicarboxylate transporter DcuA
1693	DCUA	45.4	1	1.19391	0.970623	0.295536	0.0185564	0.0187091	20	20	20	6.02331	3	3	./plots_combined/DCUA.pdf	Anaerobic C4-dicarboxylate transporter DcuA
1694	DCUA	49	1	1.25434	1.00658	0.22485	0.0692257	0.210526	20	20	20	6.02331	3	3	./plots_combined/DCUA.pdf	Anaerobic C4-dicarboxylate transporter DcuA
1695	DCUA	51.9	1	1.32381	0.931169	0.196283	0.0986944	0.0698706	20	20	20	6.02331	3	3	./plots_combined/DCUA.pdf	Anaerobic C4-dicarboxylate transporter DcuA
1696	DCUA	54.8	1	1.17525	1.02239	0.117513	0.0555217	0.270774	20	20	20	6.02331	3	3	./plots_combined/DCUA.pdf	Anaerobic C4-dicarboxylate transporter DcuA
1697	DCUA	57.9	1	1.19797	0.988836	0.327906	0.0427933	0.137734	20	20	20	6.02331	3	3	./plots_combined/DCUA.pdf	Anaerobic C4-dicarboxylate transporter DcuA
1698	DCUA	60.5	1	0.974932	0.956092	0.182424	0.0659622	0.126798	20	20	20	6.02331	3	3	./plots_combined/DCUA.pdf	Anaerobic C4-dicarboxylate transporter DcuA
1699	DCUA	63.6	1	1.007	0.941701	0.270667	0.000692257	0.173572	20	20	20	6.02331	3	3	./plots_combined/DCUA.pdf	Anaerobic C4-dicarboxylate transporter DcuA
1700	DCUA	67	1	0.848023	0.877178	0.145973	0.256541	0.130956	20	20	20	6.02331	2	2	./plots_combined/DCUA.pdf	Anaerobic C4-dicarboxylate transporter DcuA
1701	DCUA	71.3	1	0.902963	1.11212	0.241039	0.543035	0.124524	20	20	20	6.02331	2	2	./plots_combined/DCUA.pdf	Anaerobic C4-dicarboxylate transporter DcuA
1702	DCYD	42	1	1.35444	1.26554	0.104	0.0208541	0.0619778	20	20	20	5.86495	5	5	./plots_combined/DCYD.pdf	D-cysteine desulfhydrase
1703	DCYD	45.4	1	1.47575	1.3433	0.0534274	0.0200555	0.0470047	20	20	20	5.86495	6	6	./plots_combined/DCYD.pdf	D-cysteine desulfhydrase
1704	DCYD	49	1	1.45901	1.36953	0.0686196	0.0263619	0.0172401	20	20	20	5.86495	6	6	./plots_combined/DCYD.pdf	D-cysteine desulfhydrase
1705	DCYD	51.9	1	1.43019	1.28931	0.00767384	0.0171338	0.0404127	20	20	20	5.86495	5	5	./plots_combined/DCYD.pdf	D-cysteine desulfhydrase
1706	DCYD	54.8	1	1.23411	1.14606	0.0396238	0.150859	0.0136681	20	20	20	5.86495	6	6	./plots_combined/DCYD.pdf	D-cysteine desulfhydrase
1707	DCYD	57.9	1	1.35725	1.19189	0.0436478	0.00630712	0.126479	20	20	20	5.86495	6	6	./plots_combined/DCYD.pdf	D-cysteine desulfhydrase
1708	DCYD	60.5	1	1.27561	1.23548	0.0317066	0.0656344	0.315643	20	20	20	5.86495	7	7	./plots_combined/DCYD.pdf	D-cysteine desulfhydrase
1709	DCYD	63.6	1	1.24833	1.14672	0.0993715	0.115245	0.200776	20	20	20	5.86495	6	6	./plots_combined/DCYD.pdf	D-cysteine desulfhydrase
1710	DCYD	67	1	1.31223	1.30125	0.00419297	0.157149	0.334883	20	20	20	5.86495	4	4	./plots_combined/DCYD.pdf	D-cysteine desulfhydrase
1711	DCYD	71.3	1	1.14482	1.02279	0.0178784	0.267913	0.308845	20	20	20	5.86495	6	6	./plots_combined/DCYD.pdf	D-cysteine desulfhydrase
1712	DDLA	42	1	0.944185	1.04669	0.0487266	0.107222	0.125065	12	12	12	6.08373	11	11	./plots_combined/DDLA.pdf	D-alanine--D-alanine ligase A
1713	DDLA	45.4	1	0.950157	1.08443	0.0976435	0.103292	0.100064	12	12	12	6.08373	11	11	./plots_combined/DDLA.pdf	D-alanine--D-alanine ligase A
1714	DDLA	49	1	0.976278	1.14883	0.0246612	0.112534	0.0590927	12	12	12	6.08373	9	9	./plots_combined/DDLA.pdf	D-alanine--D-alanine ligase A
1715	DDLA	51.9	1	0.837794	1.15844	0.0590645	0.00848735	0.044016	12	12	12	6.08373	10	10	./plots_combined/DDLA.pdf	D-alanine--D-alanine ligase A
1716	DDLA	54.8	NA	NA	NA	-Inf	-Inf	-Inf	12	12	12	6.08373	1	1	./plots_combined/DDLA.pdf	D-alanine--D-alanine ligase A
1717	DDLA	57.9	NA	NA	NA	-Inf	-Inf	-Inf	12	12	12	6.08373	1	1	./plots_combined/DDLA.pdf	D-alanine--D-alanine ligase A
1718	DDLB	42	1	0.829038	0.934718	0.0165274	0.00304805	0.00853742	16	16	16	5.77569	5	5	./plots_combined/DDLB.pdf	D-alanine--D-alanine ligase B
1719	DDLB	45.4	1	0.850242	0.93049	0.0714044	0.0416473	0.00775684	16	16	16	5.77569	7	7	./plots_combined/DDLB.pdf	D-alanine--D-alanine ligase B
1720	DDLB	49	1	0.858767	0.96339	0.101337	0.135958	0.0224259	16	16	16	5.77569	5	5	./plots_combined/DDLB.pdf	D-alanine--D-alanine ligase B
1721	DDLB	51.9	1	0.830965	0.91377	0.103427	0.0653417	0.0690687	16	16	16	5.77569	7	7	./plots_combined/DDLB.pdf	D-alanine--D-alanine ligase B
1722	DDLB	54.8	1	0.815056	0.895766	0.104144	0.067601	0.141258	16	16	16	5.77569	7	7	./plots_combined/DDLB.pdf	D-alanine--D-alanine ligase B
1723	DDLB	57.9	1	0.766611	0.847028	0.127218	0.105259	0.0869879	16	16	16	5.77569	5	5	./plots_combined/DDLB.pdf	D-alanine--D-alanine ligase B
1724	DDLB	60.5	1	0.536074	0.796585	0.0358883	0.115104	0.0310462	16	16	16	5.77569	4	4	./plots_combined/DDLB.pdf	D-alanine--D-alanine ligase B
1725	DDLB	63.6	1	0.706146	0.787725	0.184808	0.432378	0.222034	16	16	16	5.77569	2	2	./plots_combined/DDLB.pdf	D-alanine--D-alanine ligase B
1726	DEAD	42	1	0.161328	0.173653	0.123697	0.0666597	0.101293	14	14	14	5.92082	25	25	./plots_combined/DEAD.pdf	ATP-dependent RNA helicase DeaD
1727	DEAD	45.4	1	0.129767	0.127715	0.243872	0.0239723	0.070016	14	14	14	5.92082	26	26	./plots_combined/DEAD.pdf	ATP-dependent RNA helicase DeaD
1728	DEAD	49	1	0.154198	0.178703	0.00837975	0.145253	0.0466082	14	14	14	5.92082	24	24	./plots_combined/DEAD.pdf	ATP-dependent RNA helicase DeaD
1729	DEAD	51.9	1	0.186579	0.229862	0.277203	0.0522677	0.112363	14	14	14	5.92082	14	14	./plots_combined/DEAD.pdf	ATP-dependent RNA helicase DeaD
1730	DEAD	54.8	1	0.193229	0.228686	0.0886016	0.120793	0.061503	14	14	14	5.92082	3	3	./plots_combined/DEAD.pdf	ATP-dependent RNA helicase DeaD
1731	DEAD	57.9	1	0.169667	0.209569	0.0891513	0.0175894	0.103365	14	14	14	5.92082	4	4	./plots_combined/DEAD.pdf	ATP-dependent RNA helicase DeaD
1732	DEAD	71.3	NA	NA	NA	-Inf	-Inf	-Inf	14	14	14	5.92082	1	1	./plots_combined/DEAD.pdf	ATP-dependent RNA helicase DeaD
1733	DEDA	42	1	1.32118	1.01949	0.105006	0.00516149	0.0263749	20	20	20	5.98549	2	2	./plots_combined/DEDA.pdf	Protein DedA
1734	DEDA	45.4	1	1.44216	1.22572	0.147029	0.0371264	0.00594419	20	20	20	5.98549	2	2	./plots_combined/DEDA.pdf	Protein DedA
1735	DEDA	49	1	1.38598	1.13063	0.0350778	0.0250374	0.0799834	20	20	20	5.98549	4	4	./plots_combined/DEDA.pdf	Protein DedA
1736	DEDA	51.9	1	1.37689	1.12821	0.051765	0.0614569	0.106194	20	20	20	5.98549	4	4	./plots_combined/DEDA.pdf	Protein DedA
1737	DEDA	54.8	1	1.32767	1.02444	0.0292792	0.0219872	0.0681069	20	20	20	5.98549	4	4	./plots_combined/DEDA.pdf	Protein DedA
1738	DEDA	57.9	1	1.28392	0.997743	0.0069274	0.128117	0.0206514	20	20	20	5.98549	4	4	./plots_combined/DEDA.pdf	Protein DedA
1739	DEDA	60.5	1	1.26979	0.963841	0.0198156	0.0721187	0.131635	20	20	20	5.98549	3	3	./plots_combined/DEDA.pdf	Protein DedA
1740	DEDA	63.6	1	1.28366	0.995369	0.00116786	0.0770099	0.0576836	20	20	20	5.98549	4	4	./plots_combined/DEDA.pdf	Protein DedA
1741	DEDA	67	1	1.29861	1.01458	0.00463002	0.0982812	0.0299748	20	20	20	5.98549	4	4	./plots_combined/DEDA.pdf	Protein DedA
1742	DEDA	71.3	1	1.27976	1.0813	0.0911464	0.0191317	0.0475246	20	20	20	5.98549	4	4	./plots_combined/DEDA.pdf	Protein DedA
1743	DEDD	42	1	0.819055	0.743009	0.0379624	0.0555893	0.00611007	20	20	20	5.81029	6	6	./plots_combined/DEDD.pdf	Cell division protein DedD
1744	DEDD	45.4	1	0.800978	0.65248	0.0348662	0.13678	0.303066	20	20	20	5.81029	7	7	./plots_combined/DEDD.pdf	Cell division protein DedD
1745	DEDD	49	1	0.799423	0.696252	0.0484872	0.0345722	0.0232809	20	20	20	5.81029	7	7	./plots_combined/DEDD.pdf	Cell division protein DedD
1746	DEDD	51.9	1	0.747404	0.671816	0.0896269	0.169503	0.114387	20	20	20	5.81029	5	5	./plots_combined/DEDD.pdf	Cell division protein DedD
1747	DEDD	54.8	1	0.725561	0.574005	0.0627519	0.240014	0.113138	20	20	20	5.81029	6	6	./plots_combined/DEDD.pdf	Cell division protein DedD
1748	DEDD	57.9	1	0.91662	0.5532	0.114877	0.0238411	0.16779	20	20	20	5.81029	6	6	./plots_combined/DEDD.pdf	Cell division protein DedD
1749	DEDD	60.5	1	0.774914	0.648855	0.0587793	0.115034	0.00160177	20	20	20	5.81029	2	2	./plots_combined/DEDD.pdf	Cell division protein DedD
1750	DEDD	63.6	NA	NA	NA	-Inf	-Inf	-Inf	20	20	20	5.81029	1	1	./plots_combined/DEDD.pdf	Cell division protein DedD
1751	DEDD	67	1	0.79611	0.614711	0.061068	0.245376	0.119273	20	20	20	5.81029	2	2	./plots_combined/DEDD.pdf	Cell division protein DedD
1752	DEDD	71.3	NA	NA	NA	-Inf	-Inf	-Inf	20	20	20	5.81029	1	1	./plots_combined/DEDD.pdf	Cell division protein DedD
1753	DEF	42	1	1.0047	0.969146	0.027033	0.0472817	0.00824337	20	20	20	5.94784	7	7	./plots_combined/DEF.pdf	Peptide deformylase
1754	DEF	45.4	1	0.924854	0.974874	0.195487	0.0868186	0.0862912	20	20	20	5.94784	6	6	./plots_combined/DEF.pdf	Peptide deformylase
1755	DEF	49	1	1.00253	0.957928	0.0798868	0.0994064	0.0617614	20	20	20	5.94784	5	5	./plots_combined/DEF.pdf	Peptide deformylase
1756	DEF	51.9	1	0.923983	0.836621	0.118385	0.0454757	0.105761	20	20	20	5.94784	6	6	./plots_combined/DEF.pdf	Peptide deformylase
1757	DEF	54.8	1	0.986784	0.935546	0.160943	0.00263708	0.053873	20	20	20	5.94784	5	5	./plots_combined/DEF.pdf	Peptide deformylase
1758	DEF	57.9	1	1.03462	0.933111	0.0687143	0.0035206	0.0196328	20	20	20	5.94784	5	5	./plots_combined/DEF.pdf	Peptide deformylase
1759	DEF	60.5	1	1.02521	1.05822	0.0022319	0.140808	0.0484929	20	20	20	5.94784	5	5	./plots_combined/DEF.pdf	Peptide deformylase
1760	DEF	63.6	1	1.04217	1.07019	0.223893	0.0770239	0.126386	20	20	20	5.94784	4	4	./plots_combined/DEF.pdf	Peptide deformylase
1761	DEF	67	1	1.06421	1.26494	0.190023	0.232105	0.115438	20	20	20	5.94784	4	4	./plots_combined/DEF.pdf	Peptide deformylase
1762	DEF	71.3	1	0.950749	1.07847	0.000690886	0.114649	0.162308	20	20	20	5.94784	3	3	./plots_combined/DEF.pdf	Peptide deformylase
1763	DEGP	42	1	0.810462	1.38673	0.111459	0.0437809	0.0270649	20	20	20	6.25341	20	20	./plots_combined/DEGP.pdf	Periplasmic serine endoprotease DegP
1764	DEGP	45.4	1	0.816826	1.37013	0.0348334	0.0482038	0.0568631	20	20	20	6.25341	18	18	./plots_combined/DEGP.pdf	Periplasmic serine endoprotease DegP
1765	DEGP	49	1	0.713211	1.41869	0.0209998	0.0754197	0.0588976	20	20	20	6.25341	17	17	./plots_combined/DEGP.pdf	Periplasmic serine endoprotease DegP
1766	DEGP	51.9	1	1.01197	1.62143	0.075593	0.0564196	0.0939247	20	20	20	6.25341	10	10	./plots_combined/DEGP.pdf	Periplasmic serine endoprotease DegP
1767	DEGP	54.8	1	1.07864	1.40125	0.0966978	0.0898002	0.00816134	20	20	20	6.25341	12	12	./plots_combined/DEGP.pdf	Periplasmic serine endoprotease DegP
1768	DEGP	57.9	1	0.956397	1.51489	0.0785401	0.0274972	0.0934726	20	20	20	6.25341	16	16	./plots_combined/DEGP.pdf	Periplasmic serine endoprotease DegP
1769	DEGP	60.5	1	0.814571	1.40497	0.0996101	0.0654552	0.00920377	20	20	20	6.25341	14	14	./plots_combined/DEGP.pdf	Periplasmic serine endoprotease DegP
1770	DEGP	63.6	1	0.787633	1.36924	0.0393585	0.0015536	0.031206	20	20	20	6.25341	12	12	./plots_combined/DEGP.pdf	Periplasmic serine endoprotease DegP
1771	DEGP	67	1	0.834827	1.41779	0.00458929	0.0543238	0.0583582	20	20	20	6.25341	10	10	./plots_combined/DEGP.pdf	Periplasmic serine endoprotease DegP
1772	DEGP	71.3	1	0.928345	1.35882	0.0826081	0.130568	0.0338918	20	20	20	6.25341	7	7	./plots_combined/DEGP.pdf	Periplasmic serine endoprotease DegP
1773	DEGQ	42	1	1.04811	1.0535	0.109944	0.0251961	0.00620424	20	20	20	5.70611	8	8	./plots_combined/DEGQ.pdf	Periplasmic pH-dependent serine endoprotease DegQ
1774	DEGQ	45.4	1	1.12409	1.06362	0.103834	0.0183745	0.0243891	20	20	20	5.70611	10	10	./plots_combined/DEGQ.pdf	Periplasmic pH-dependent serine endoprotease DegQ
1775	DEGQ	49	1	1.02293	1.17758	0.052756	0.12049	0.0824723	20	20	20	5.70611	6	6	./plots_combined/DEGQ.pdf	Periplasmic pH-dependent serine endoprotease DegQ
1776	DEGQ	51.9	1	1.31886	1.22486	0.0213916	0.0240382	0.00738764	20	20	20	5.70611	7	7	./plots_combined/DEGQ.pdf	Periplasmic pH-dependent serine endoprotease DegQ
1777	DEGQ	54.8	1	1.45189	1.08796	0.0954508	0.00420831	0.132845	20	20	20	5.70611	10	10	./plots_combined/DEGQ.pdf	Periplasmic pH-dependent serine endoprotease DegQ
1778	DEGQ	57.9	1	1.30678	1.22464	0.0774673	0.00652528	0.0779555	20	20	20	5.70611	11	11	./plots_combined/DEGQ.pdf	Periplasmic pH-dependent serine endoprotease DegQ
1779	DEGQ	60.5	1	1.20168	1.13236	0.0213776	0.0505768	0.0769445	20	20	20	5.70611	9	9	./plots_combined/DEGQ.pdf	Periplasmic pH-dependent serine endoprotease DegQ
1780	DEGQ	63.6	1	1.04754	1.04606	0.0823066	0.0454881	0.00576009	20	20	20	5.70611	9	9	./plots_combined/DEGQ.pdf	Periplasmic pH-dependent serine endoprotease DegQ
1781	DEGQ	67	1	1.13029	1.12933	0.0820287	0.163207	0.000773233	20	20	20	5.70611	5	5	./plots_combined/DEGQ.pdf	Periplasmic pH-dependent serine endoprotease DegQ
1782	DEGQ	71.3	1	1.19043	1.09033	0.12888	0.0691692	0.109195	20	20	20	5.70611	3	3	./plots_combined/DEGQ.pdf	Periplasmic pH-dependent serine endoprotease DegQ
1783	DEGS	42	1	1.15392	1.09456	0.0893748	0.061671	0.0506973	18	18	18	5.42497	2	2	./plots_combined/DEGS.pdf	Serine endoprotease DegS
1784	DEGS	45.4	NA	NA	NA	-Inf	-Inf	-Inf	18	18	18	5.42497	1	1	./plots_combined/DEGS.pdf	Serine endoprotease DegS
1785	DEGS	49	1	1.09618	0.990886	0.0344763	0.0799362	0.0009364	18	18	18	5.42497	2	2	./plots_combined/DEGS.pdf	Serine endoprotease DegS
1786	DEGS	51.9	1	1.1449	1.00417	0.0157316	0.026044	0.0425493	18	18	18	5.42497	3	3	./plots_combined/DEGS.pdf	Serine endoprotease DegS
1787	DEGS	54.8	1	1.12953	1.02132	0.0181539	0.119865	0.0843634	18	18	18	5.42497	5	5	./plots_combined/DEGS.pdf	Serine endoprotease DegS
1788	DEGS	57.9	1	1.06418	0.986075	0.0512988	0.01621	0.0010631	18	18	18	5.42497	6	6	./plots_combined/DEGS.pdf	Serine endoprotease DegS
1789	DEGS	60.5	1	1.0562	0.962422	0.0406546	0.0972003	0.101346	18	18	18	5.42497	5	5	./plots_combined/DEGS.pdf	Serine endoprotease DegS
1790	DEGS	63.6	1	1.08202	0.929743	0.0636823	0.133253	0.00106212	18	18	18	5.42497	4	4	./plots_combined/DEGS.pdf	Serine endoprotease DegS
1791	DEGS	67	NA	NA	NA	-Inf	-Inf	-Inf	18	18	18	5.42497	1	1	./plots_combined/DEGS.pdf	Serine endoprotease DegS
1792	DEOA	42	1	0.333975	0.30913	0.0171855	0.0338301	0.0867884	14	14	14	6.31672	16	16	./plots_combined/DEOA.pdf	Thymidine phosphorylase
1793	DEOA	45.4	1	0.326695	0.307405	0.00284626	0.0252028	0.0861655	14	14	14	6.31672	16	16	./plots_combined/DEOA.pdf	Thymidine phosphorylase
1794	DEOA	49	1	0.336592	0.308609	0.0558441	0.0680478	0.0262817	14	14	14	6.31672	15	15	./plots_combined/DEOA.pdf	Thymidine phosphorylase
1795	DEOA	51.9	1	0.33623	0.307035	0.0492764	0.0186893	0.0138682	14	14	14	6.31672	16	16	./plots_combined/DEOA.pdf	Thymidine phosphorylase
1796	DEOA	54.8	1	0.269659	0.24796	0.0631145	0.110501	0.0528945	14	14	14	6.31672	15	15	./plots_combined/DEOA.pdf	Thymidine phosphorylase
1797	DEOA	57.9	1	0.21729	0.193026	0.0504297	0.138152	0.131051	14	14	14	6.31672	11	11	./plots_combined/DEOA.pdf	Thymidine phosphorylase
1798	DEOA	60.5	1	0.253078	0.218599	0.0815848	0.181212	0.0542789	14	14	14	6.31672	6	6	./plots_combined/DEOA.pdf	Thymidine phosphorylase
1799	DEOB	42	1	0.66534	0.604962	0.100437	0.108239	0.0253589	20	20	20	6.45428	19	19	./plots_combined/DEOB.pdf	Phosphopentomutase
1800	DEOB	45.4	1	0.614144	0.594441	0.12828	0.119974	0.119128	20	20	20	6.45428	21	21	./plots_combined/DEOB.pdf	Phosphopentomutase
1801	DEOB	49	1	0.666964	0.63071	0.100625	0.0609179	0.104721	20	20	20	6.45428	20	20	./plots_combined/DEOB.pdf	Phosphopentomutase
1802	DEOB	51.9	1	0.730531	0.714531	0.124194	0.0628194	0.00702339	20	20	20	6.45428	20	20	./plots_combined/DEOB.pdf	Phosphopentomutase
1803	DEOB	54.8	1	0.77746	0.73955	0.0677515	0.134722	0.0816261	20	20	20	6.45428	16	16	./plots_combined/DEOB.pdf	Phosphopentomutase
1804	DEOB	57.9	1	0.803007	0.745366	0.0431554	0.100868	0.0574261	20	20	20	6.45428	16	16	./plots_combined/DEOB.pdf	Phosphopentomutase
1805	DEOB	60.5	1	0.852491	0.855132	0.29779	0.0482444	0.134056	20	20	20	6.45428	12	12	./plots_combined/DEOB.pdf	Phosphopentomutase
1806	DEOB	63.6	1	0.77952	0.809552	0.166233	0.243663	0.121377	20	20	20	6.45428	9	9	./plots_combined/DEOB.pdf	Phosphopentomutase
1807	DEOB	67	1	0.780931	0.936277	0.0425513	0.0371485	0.0718719	20	20	20	6.45428	7	7	./plots_combined/DEOB.pdf	Phosphopentomutase
1808	DEOB	71.3	1	0.771403	0.982468	0.0269981	0.106894	0.0156763	20	20	20	6.45428	6	6	./plots_combined/DEOB.pdf	Phosphopentomutase
1809	DEOC	42	1	0.360664	0.323923	0.12506	0.0920475	0.0827496	20	20	20	6.81204	17	17	./plots_combined/DEOC.pdf	Deoxyribose-phosphate aldolase
1810	DEOC	45.4	1	0.405291	0.357749	0.186766	0.0371325	0.224719	20	20	20	6.81204	17	17	./plots_combined/DEOC.pdf	Deoxyribose-phosphate aldolase
1811	DEOC	49	1	0.398249	0.355699	0.0872818	0.090831	0.106006	20	20	20	6.81204	19	19	./plots_combined/DEOC.pdf	Deoxyribose-phosphate aldolase
1812	DEOC	51.9	1	0.350009	0.288209	0.13984	0.089675	0.123366	20	20	20	6.81204	18	18	./plots_combined/DEOC.pdf	Deoxyribose-phosphate aldolase
1813	DEOC	54.8	1	0.378178	0.327394	0.0120508	0.0700858	0.0299514	20	20	20	6.81204	16	16	./plots_combined/DEOC.pdf	Deoxyribose-phosphate aldolase
1814	DEOC	57.9	1	0.364822	0.318474	0.0754486	0.13617	0.271981	20	20	20	6.81204	16	16	./plots_combined/DEOC.pdf	Deoxyribose-phosphate aldolase
1815	DEOC	60.5	1	0.375935	0.356589	0.124274	0.0359329	0.38968	20	20	20	6.81204	15	15	./plots_combined/DEOC.pdf	Deoxyribose-phosphate aldolase
1816	DEOC	63.6	1	0.294733	0.28366	0.0622349	0.140326	0.00241136	20	20	20	6.81204	13	13	./plots_combined/DEOC.pdf	Deoxyribose-phosphate aldolase
1817	DEOC	67	1	0.306623	0.290622	0.100397	0.101023	0.0222696	20	20	20	6.81204	8	8	./plots_combined/DEOC.pdf	Deoxyribose-phosphate aldolase
1818	DEOC	71.3	1	0.330752	0.311474	0.00965063	0.102867	0.0555412	20	20	20	6.81204	8	8	./plots_combined/DEOC.pdf	Deoxyribose-phosphate aldolase
1819	DEOD	42	1	0.617873	0.61238	0.144967	0.035602	0.0268703	20	20	20	7.17031	17	17	./plots_combined/DEOD.pdf	Purine nucleoside phosphorylase DeoD-type
1820	DEOD	45.4	1	0.625913	0.644608	0.208788	0.0325657	0.010757	20	20	20	7.17031	15	15	./plots_combined/DEOD.pdf	Purine nucleoside phosphorylase DeoD-type
1821	DEOD	49	1	0.619935	0.599859	0.0858793	0.130092	0.0323861	20	20	20	7.17031	15	15	./plots_combined/DEOD.pdf	Purine nucleoside phosphorylase DeoD-type
1822	DEOD	51.9	1	0.606894	0.594909	0.118799	0.0626743	0.000238181	20	20	20	7.17031	15	15	./plots_combined/DEOD.pdf	Purine nucleoside phosphorylase DeoD-type
1823	DEOD	54.8	1	0.557891	0.545393	0.0402666	0.140313	0.0321108	20	20	20	7.17031	14	14	./plots_combined/DEOD.pdf	Purine nucleoside phosphorylase DeoD-type
1824	DEOD	57.9	1	0.59932	0.532093	0.0441934	0.105905	0.0847114	20	20	20	7.17031	14	14	./plots_combined/DEOD.pdf	Purine nucleoside phosphorylase DeoD-type
1825	DEOD	60.5	1	0.576507	0.565883	0.172607	0.00472226	0.0744142	20	20	20	7.17031	12	12	./plots_combined/DEOD.pdf	Purine nucleoside phosphorylase DeoD-type
1826	DEOD	63.6	1	0.54776	0.549031	0.00496158	0.177926	0.0374424	20	20	20	7.17031	13	13	./plots_combined/DEOD.pdf	Purine nucleoside phosphorylase DeoD-type
1827	DEOD	67	1	0.531411	0.568397	0.0527664	0.0950265	0.10742	20	20	20	7.17031	12	12	./plots_combined/DEOD.pdf	Purine nucleoside phosphorylase DeoD-type
1828	DEOD	71.3	1	0.280418	0.2436	0.139964	0.351504	0.0356072	20	20	20	7.17031	11	11	./plots_combined/DEOD.pdf	Purine nucleoside phosphorylase DeoD-type
1829	DEOR	42	1	1.22426	1.15607	0.0228111	0.0735502	0.0251465	12	12	12	5.55546	3	3	./plots_combined/DEOR.pdf	Deoxyribose operon repressor
1830	DEOR	45.4	1	1.18096	1.15109	0.108871	0.0594109	0.0349299	12	12	12	5.55546	5	5	./plots_combined/DEOR.pdf	Deoxyribose operon repressor
1831	DEOR	49	1	1.11601	1.1432	0.100852	0.0803189	0.0565939	12	12	12	5.55546	3	3	./plots_combined/DEOR.pdf	Deoxyribose operon repressor
1832	DEOR	51.9	1	1.02277	0.994544	0.108705	0.00485657	0.0426331	12	12	12	5.55546	2	2	./plots_combined/DEOR.pdf	Deoxyribose operon repressor
1833	DEOR	54.8	NA	NA	NA	-Inf	-Inf	-Inf	12	12	12	5.55546	1	1	./plots_combined/DEOR.pdf	Deoxyribose operon repressor
1834	DEOR	57.9	NA	NA	NA	-Inf	-Inf	-Inf	12	12	12	5.55546	1	1	./plots_combined/DEOR.pdf	Deoxyribose operon repressor
1835	DER	42	1	1.18301	1.24484	0.0903116	0.0199874	0.0080874	12	12	12	6.38866	26	26	./plots_combined/DER.pdf	GTPase Der
1836	DER	45.4	1	1.19564	1.27793	0.0803087	0.0110454	0.0152021	12	12	12	6.38866	26	26	./plots_combined/DER.pdf	GTPase Der
1837	DER	49	1	1.16226	1.28913	0.0252805	0.00995453	0.0194869	12	12	12	6.38866	27	27	./plots_combined/DER.pdf	GTPase Der
1838	DER	51.9	1	1.11696	1.25449	0.066606	7.44972e-05	0.00579981	12	12	12	6.38866	24	24	./plots_combined/DER.pdf	GTPase Der
1839	DER	54.8	1	0.881888	1.16893	0.113297	0.0176196	0.0940655	12	12	12	6.38866	19	19	./plots_combined/DER.pdf	GTPase Der
1840	DER	57.9	1	1.10946	1.83285	0.093746	0.209701	0.141922	12	12	12	6.38866	3	3	./plots_combined/DER.pdf	GTPase Der
1841	DGKA	42	NA	NA	NA	-Inf	-Inf	-Inf	16	16	16	6.29875	1	1	./plots_combined/DGKA.pdf	Diacylglycerol kinase
1842	DGKA	45.4	NA	NA	NA	-Inf	-Inf	-Inf	16	16	16	6.29875	1	1	./plots_combined/DGKA.pdf	Diacylglycerol kinase
1843	DGKA	49	NA	NA	NA	-Inf	-Inf	-Inf	16	16	16	6.29875	1	1	./plots_combined/DGKA.pdf	Diacylglycerol kinase
1844	DGKA	51.9	1	1.24167	1.14546	0.0626266	0.0601619	0.201666	16	16	16	6.29875	3	3	./plots_combined/DGKA.pdf	Diacylglycerol kinase
1845	DGKA	54.8	NA	NA	NA	-Inf	-Inf	-Inf	16	16	16	6.29875	1	1	./plots_combined/DGKA.pdf	Diacylglycerol kinase
1846	DGKA	57.9	NA	NA	NA	-Inf	-Inf	-Inf	16	16	16	6.29875	1	1	./plots_combined/DGKA.pdf	Diacylglycerol kinase
1847	DGKA	60.5	NA	NA	NA	-Inf	-Inf	-Inf	16	16	16	6.29875	1	1	./plots_combined/DGKA.pdf	Diacylglycerol kinase
1848	DGKA	63.6	NA	NA	NA	-Inf	-Inf	-Inf	16	16	16	6.29875	1	1	./plots_combined/DGKA.pdf	Diacylglycerol kinase
1849	DGT	42	NA	NA	NA	-Inf	-Inf	-Inf	18	18	18	5.19566	1	1	./plots_combined/DGT.pdf	Deoxyguanosinetriphosphate triphosphohydrolase
1850	DGT	45.4	NA	NA	NA	-Inf	-Inf	-Inf	18	18	18	5.19566	1	1	./plots_combined/DGT.pdf	Deoxyguanosinetriphosphate triphosphohydrolase
1851	DGT	51.9	NA	NA	NA	-Inf	-Inf	-Inf	18	18	18	5.19566	1	1	./plots_combined/DGT.pdf	Deoxyguanosinetriphosphate triphosphohydrolase
1852	DGT	54.8	1	1.05929	1.07124	0.177133	0.0159497	0.0422138	18	18	18	5.19566	3	3	./plots_combined/DGT.pdf	Deoxyguanosinetriphosphate triphosphohydrolase
1853	DGT	57.9	1	1.1472	1.11625	0.0817144	0.0608829	0.0323134	18	18	18	5.19566	5	5	./plots_combined/DGT.pdf	Deoxyguanosinetriphosphate triphosphohydrolase
1854	DGT	60.5	1	1.34701	1.32733	0.0927032	0.0357591	0.0901277	18	18	18	5.19566	5	5	./plots_combined/DGT.pdf	Deoxyguanosinetriphosphate triphosphohydrolase
1855	DGT	63.6	1	1.265	1.38943	0.0351157	0.182942	0.121221	18	18	18	5.19566	4	4	./plots_combined/DGT.pdf	Deoxyguanosinetriphosphate triphosphohydrolase
1856	DGT	67	1	1.25317	1.49269	0.0307731	0.0474927	0.00558188	18	18	18	5.19566	6	6	./plots_combined/DGT.pdf	Deoxyguanosinetriphosphate triphosphohydrolase
1857	DGT	71.3	1	1.39885	1.42155	0.10163	0.170667	0.0727805	18	18	18	5.19566	4	4	./plots_combined/DGT.pdf	Deoxyguanosinetriphosphate triphosphohydrolase
1858	DHAK	42	1	0.653304	0.545464	0.137741	0.091126	0.0577571	18	18	18	5.9456	5	5	./plots_combined/DHAK.pdf	PEP-dependent dihydroxyacetone kinase, dihydroxyacetone-binding subunit DhaK
1859	DHAK	45.4	1	0.605698	0.500408	0.259524	0.0824603	0.0607351	18	18	18	5.9456	5	5	./plots_combined/DHAK.pdf	PEP-dependent dihydroxyacetone kinase, dihydroxyacetone-binding subunit DhaK
1860	DHAK	49	1	0.646218	0.500893	0.149234	0.178514	0.0918683	18	18	18	5.9456	6	6	./plots_combined/DHAK.pdf	PEP-dependent dihydroxyacetone kinase, dihydroxyacetone-binding subunit DhaK
1861	DHAK	51.9	1	0.60764	0.486621	0.166726	0.0610388	0.107733	18	18	18	5.9456	7	7	./plots_combined/DHAK.pdf	PEP-dependent dihydroxyacetone kinase, dihydroxyacetone-binding subunit DhaK
1862	DHAK	54.8	1	0.580808	0.476425	0.140536	0.14257	0.188211	18	18	18	5.9456	6	6	./plots_combined/DHAK.pdf	PEP-dependent dihydroxyacetone kinase, dihydroxyacetone-binding subunit DhaK
1863	DHAK	57.9	1	0.599794	0.452137	0.10943	0.185406	0.0207818	18	18	18	5.9456	7	7	./plots_combined/DHAK.pdf	PEP-dependent dihydroxyacetone kinase, dihydroxyacetone-binding subunit DhaK
1864	DHAK	60.5	1	0.470897	0.417985	0.196436	0.0876237	0.0449805	18	18	18	5.9456	5	5	./plots_combined/DHAK.pdf	PEP-dependent dihydroxyacetone kinase, dihydroxyacetone-binding subunit DhaK
1865	DHAK	63.6	1	0.481858	0.322849	0.310455	0.00849369	0.0630481	18	18	18	5.9456	2	2	./plots_combined/DHAK.pdf	PEP-dependent dihydroxyacetone kinase, dihydroxyacetone-binding subunit DhaK
1866	DHAK	71.3	NA	NA	NA	-Inf	-Inf	-Inf	18	18	18	5.9456	1	1	./plots_combined/DHAK.pdf	PEP-dependent dihydroxyacetone kinase, dihydroxyacetone-binding subunit DhaK
1867	DHAL	42	1	0.373313	0.358359	0.0434707	0.0266656	0.0292462	18	18	18	5.54685	6	6	./plots_combined/DHAL.pdf	PEP-dependent dihydroxyacetone kinase, ADP-binding subunit DhaL
1868	DHAL	45.4	1	0.391819	0.30779	0.00534151	0.00589284	0.00357762	18	18	18	5.54685	6	6	./plots_combined/DHAL.pdf	PEP-dependent dihydroxyacetone kinase, ADP-binding subunit DhaL
1869	DHAL	49	1	0.40199	0.388862	0.057824	0.121898	0.0130796	18	18	18	5.54685	5	5	./plots_combined/DHAL.pdf	PEP-dependent dihydroxyacetone kinase, ADP-binding subunit DhaL
1870	DHAL	51.9	1	0.548937	0.483625	0.0121937	0.0174257	0.0185914	18	18	18	5.54685	2	2	./plots_combined/DHAL.pdf	PEP-dependent dihydroxyacetone kinase, ADP-binding subunit DhaL
1871	DHAL	54.8	1	0.607692	0.575852	0.268206	0.0833643	0.111307	18	18	18	5.54685	3	3	./plots_combined/DHAL.pdf	PEP-dependent dihydroxyacetone kinase, ADP-binding subunit DhaL
1872	DHAL	57.9	1	0.589267	0.576305	0.249426	0.0256848	0.148006	18	18	18	5.54685	5	5	./plots_combined/DHAL.pdf	PEP-dependent dihydroxyacetone kinase, ADP-binding subunit DhaL
1873	DHAL	60.5	1	0.568055	0.547783	0.0787453	0.0956249	0.332567	18	18	18	5.54685	3	3	./plots_combined/DHAL.pdf	PEP-dependent dihydroxyacetone kinase, ADP-binding subunit DhaL
1874	DHAL	63.6	1	0.501812	0.660113	0.325752	0.501118	0.341422	18	18	18	5.54685	2	2	./plots_combined/DHAL.pdf	PEP-dependent dihydroxyacetone kinase, ADP-binding subunit DhaL
1875	DHAL	71.3	1	0.502427	0.526491	0.0133161	0.199506	0.348517	18	18	18	5.54685	2	2	./plots_combined/DHAL.pdf	PEP-dependent dihydroxyacetone kinase, ADP-binding subunit DhaL
1876	DIAA	42	NA	NA	NA	-Inf	-Inf	-Inf	20	20	20	5.89906	1	1	./plots_combined/DIAA.pdf	DnaA initiator-associating protein DiaA
1877	DIAA	45.4	NA	NA	NA	-Inf	-Inf	-Inf	20	20	20	5.89906	1	1	./plots_combined/DIAA.pdf	DnaA initiator-associating protein DiaA
1878	DIAA	49	NA	NA	NA	-Inf	-Inf	-Inf	20	20	20	5.89906	1	1	./plots_combined/DIAA.pdf	DnaA initiator-associating protein DiaA
1879	DIAA	51.9	NA	NA	NA	-Inf	-Inf	-Inf	20	20	20	5.89906	1	1	./plots_combined/DIAA.pdf	DnaA initiator-associating protein DiaA
1880	DIAA	54.8	NA	NA	NA	-Inf	-Inf	-Inf	20	20	20	5.89906	1	1	./plots_combined/DIAA.pdf	DnaA initiator-associating protein DiaA
1881	DIAA	57.9	1	0.8068	0.674778	0.108732	0.101439	0.0321263	20	20	20	5.89906	2	2	./plots_combined/DIAA.pdf	DnaA initiator-associating protein DiaA
1882	DIAA	60.5	1	0.795272	0.745982	0.150727	0.0144891	0.101493	20	20	20	5.89906	2	2	./plots_combined/DIAA.pdf	DnaA initiator-associating protein DiaA
1883	DIAA	63.6	1	0.707843	0.696826	0.281489	0.142191	0.272976	20	20	20	5.89906	2	2	./plots_combined/DIAA.pdf	DnaA initiator-associating protein DiaA
1884	DIAA	67	1	0.831347	0.885662	0.186067	0.103572	0.238729	20	20	20	5.89906	2	2	./plots_combined/DIAA.pdf	DnaA initiator-associating protein DiaA
1885	DIAA	71.3	1	0.815414	0.726907	0.032788	0.00816321	0.0419597	20	20	20	5.89906	2	2	./plots_combined/DIAA.pdf	DnaA initiator-associating protein DiaA
1886	DICA	42	1	1.09569	1.10604	0.0052488	0.124831	0.060187	12	12	12	5.65897	3	3	./plots_combined/DICA.pdf	HTH-type transcriptional regulator DicA
1887	DICA	45.4	1	1.18123	1.13903	0.343803	0.0614234	0.0326214	12	12	12	5.65897	3	3	./plots_combined/DICA.pdf	HTH-type transcriptional regulator DicA
1888	DICA	49	1	1.07043	1.14657	0.0800667	0.0607018	0.0745466	12	12	12	5.65897	3	3	./plots_combined/DICA.pdf	HTH-type transcriptional regulator DicA
1889	DICA	51.9	1	1.05576	1.26454	0.149616	0.104634	0.150608	12	12	12	5.65897	3	3	./plots_combined/DICA.pdf	HTH-type transcriptional regulator DicA
1890	DICA	54.8	NA	NA	NA	-Inf	-Inf	-Inf	12	12	12	5.65897	1	1	./plots_combined/DICA.pdf	HTH-type transcriptional regulator DicA
1891	DICA	63.6	NA	NA	NA	-Inf	-Inf	-Inf	12	12	12	5.65897	1	1	./plots_combined/DICA.pdf	HTH-type transcriptional regulator DicA
1892	DINJ	42	1	1.00225	1.05179	0.199875	0.181465	0.269196	20	20	20	5.50541	5	5	./plots_combined/DINJ.pdf	Antitoxin DinJ
1893	DINJ	45.4	1	0.716523	0.864395	0.0482508	0.128183	0.309313	20	20	20	5.50541	3	3	./plots_combined/DINJ.pdf	Antitoxin DinJ
1894	DINJ	49	1	0.84562	0.778066	0.0497062	0.116032	0.020502	20	20	20	5.50541	4	4	./plots_combined/DINJ.pdf	Antitoxin DinJ
1895	DINJ	51.9	1	1.16736	1.34531	0.146673	0.135711	0.25413	20	20	20	5.50541	2	2	./plots_combined/DINJ.pdf	Antitoxin DinJ
1896	DINJ	54.8	1	0.942433	1.04646	0.0828333	0.18842	0.130253	20	20	20	5.50541	4	4	./plots_combined/DINJ.pdf	Antitoxin DinJ
1897	DINJ	57.9	1	0.932165	0.925737	0.246525	0.0705038	0.0410052	20	20	20	5.50541	4	4	./plots_combined/DINJ.pdf	Antitoxin DinJ
1898	DINJ	60.5	1	1.10785	0.864173	0.0275216	0.420986	0.00613018	20	20	20	5.50541	5	5	./plots_combined/DINJ.pdf	Antitoxin DinJ
1899	DINJ	63.6	1	1.14653	1.22169	0.180642	0.275533	0.188274	20	20	20	5.50541	5	5	./plots_combined/DINJ.pdf	Antitoxin DinJ
1900	DINJ	67	1	1.22039	0.989878	0.111193	0.0489868	0.112773	20	20	20	5.50541	5	5	./plots_combined/DINJ.pdf	Antitoxin DinJ
1901	DINJ	71.3	1	1.0872	1.26965	0.305768	0.198665	0.262981	20	20	20	5.50541	4	4	./plots_combined/DINJ.pdf	Antitoxin DinJ
1902	DJLA	42	1	1.20836	1.24804	0.119397	0.158398	0.0493778	12	12	12	5.63304	4	4	./plots_combined/DJLA.pdf	Co-chaperone protein DjlA
1903	DJLA	45.4	1	1.29497	1.16137	0.136007	0.0139513	0.112842	12	12	12	5.63304	3	3	./plots_combined/DJLA.pdf	Co-chaperone protein DjlA
1904	DJLA	49	1	1.38322	1.07261	0.0891232	0.197808	0.00812636	12	12	12	5.63304	3	3	./plots_combined/DJLA.pdf	Co-chaperone protein DjlA
1905	DJLA	51.9	1	1.32209	1.21307	0.160979	0.0703555	0.205844	12	12	12	5.63304	3	3	./plots_combined/DJLA.pdf	Co-chaperone protein DjlA
1906	DJLA	54.8	1	1.20815	1.18374	0.107434	0.0150056	0.000992419	12	12	12	5.63304	2	2	./plots_combined/DJLA.pdf	Co-chaperone protein DjlA
1907	DJLA	57.9	NA	NA	NA	-Inf	-Inf	-Inf	12	12	12	5.63304	1	1	./plots_combined/DJLA.pdf	Co-chaperone protein DjlA
1908	DKGA	42	1	1.39108	1.40431	0.118291	0.0520809	0.136358	20	20	20	6.39064	13	13	./plots_combined/DKGA.pdf	2,5-diketo-D-gluconic acid reductase A
1909	DKGA	45.4	1	1.4782	1.42817	0.0706196	0.176298	0.0934466	20	20	20	6.39064	13	13	./plots_combined/DKGA.pdf	2,5-diketo-D-gluconic acid reductase A
1910	DKGA	49	1	1.45868	1.52076	0.00511364	0.140703	0.0114218	20	20	20	6.39064	12	12	./plots_combined/DKGA.pdf	2,5-diketo-D-gluconic acid reductase A
1911	DKGA	51.9	1	1.43754	1.44103	0.0768445	0.0976928	0.217957	20	20	20	6.39064	18	18	./plots_combined/DKGA.pdf	2,5-diketo-D-gluconic acid reductase A
1912	DKGA	54.8	1	1.51519	1.63957	0.0562536	0.270961	0.128041	20	20	20	6.39064	16	16	./plots_combined/DKGA.pdf	2,5-diketo-D-gluconic acid reductase A
1913	DKGA	57.9	1	1.33061	1.65175	0.0641511	0.0300767	0.322019	20	20	20	6.39064	15	15	./plots_combined/DKGA.pdf	2,5-diketo-D-gluconic acid reductase A
1914	DKGA	60.5	1	1.44361	1.80764	0.0947979	0.273306	0.541471	20	20	20	6.39064	10	10	./plots_combined/DKGA.pdf	2,5-diketo-D-gluconic acid reductase A
1915	DKGA	63.6	1	1.1466	1.50629	0.37948	0.0965701	0.270652	20	20	20	6.39064	8	8	./plots_combined/DKGA.pdf	2,5-diketo-D-gluconic acid reductase A
1916	DKGA	67	1	0.938016	1.20367	0.183456	0.169786	0.020224	20	20	20	6.39064	5	5	./plots_combined/DKGA.pdf	2,5-diketo-D-gluconic acid reductase A
1917	DKGA	71.3	1	0.725033	0.98218	0.16316	0.108564	0.158505	20	20	20	6.39064	4	4	./plots_combined/DKGA.pdf	2,5-diketo-D-gluconic acid reductase A
1918	DKGB	42	1	0.989006	1.11157	0.0216784	0.122104	0.040523	14	14	14	5.57399	3	3	./plots_combined/DKGB.pdf	2,5-diketo-D-gluconic acid reductase B
1919	DKGB	45.4	1	1.00902	1.10616	0.109566	0.135276	0.142414	14	14	14	5.57399	2	2	./plots_combined/DKGB.pdf	2,5-diketo-D-gluconic acid reductase B
1920	DKGB	49	1	1.01631	1.12454	0.152358	0.139796	0.134605	14	14	14	5.57399	5	5	./plots_combined/DKGB.pdf	2,5-diketo-D-gluconic acid reductase B
1921	DKGB	51.9	1	1.12944	1.29842	0.127522	0.0554286	0.113476	14	14	14	5.57399	3	3	./plots_combined/DKGB.pdf	2,5-diketo-D-gluconic acid reductase B
1922	DKGB	54.8	1	1.33845	1.55108	0.0912878	0.0176283	0.183305	14	14	14	5.57399	3	3	./plots_combined/DKGB.pdf	2,5-diketo-D-gluconic acid reductase B
1923	DKGB	57.9	1	1.36579	1.64033	0.0432768	0.0295918	0.0174645	14	14	14	5.57399	2	2	./plots_combined/DKGB.pdf	2,5-diketo-D-gluconic acid reductase B
1924	DKGB	60.5	NA	NA	NA	-Inf	-Inf	-Inf	14	14	14	5.57399	1	1	./plots_combined/DKGB.pdf	2,5-diketo-D-gluconic acid reductase B
1925	DKSA	42	1	0.741019	0.869593	0.041663	0.0135085	0.0395132	20	20	20	6.61198	5	5	./plots_combined/DKSA.pdf	RNA polymerase-binding transcription factor DksA
1926	DKSA	45.4	1	0.655567	0.738877	0.194923	0.0218	0.295229	20	20	20	6.61198	6	6	./plots_combined/DKSA.pdf	RNA polymerase-binding transcription factor DksA
1927	DKSA	49	1	0.649992	0.658677	0.15542	0.0189938	0.0329988	20	20	20	6.61198	6	6	./plots_combined/DKSA.pdf	RNA polymerase-binding transcription factor DksA
1928	DKSA	51.9	1	0.719124	0.758148	0.0559529	0.00442973	0.000556247	20	20	20	6.61198	8	8	./plots_combined/DKSA.pdf	RNA polymerase-binding transcription factor DksA
1929	DKSA	54.8	1	0.711965	0.76561	0.0506232	0.0959181	0.00751586	20	20	20	6.61198	5	5	./plots_combined/DKSA.pdf	RNA polymerase-binding transcription factor DksA
1930	DKSA	57.9	1	0.714217	0.730815	0.022389	0.0488636	0.0289716	20	20	20	6.61198	5	5	./plots_combined/DKSA.pdf	RNA polymerase-binding transcription factor DksA
1931	DKSA	60.5	1	0.778966	0.746997	0.193102	0.0280469	0.330449	20	20	20	6.61198	5	5	./plots_combined/DKSA.pdf	RNA polymerase-binding transcription factor DksA
1932	DKSA	63.6	1	0.661755	0.728348	0.00141408	0.198321	0.157149	20	20	20	6.61198	5	5	./plots_combined/DKSA.pdf	RNA polymerase-binding transcription factor DksA
1933	DKSA	67	1	0.672534	0.651884	0.0931218	0.0519468	0.219862	20	20	20	6.61198	5	5	./plots_combined/DKSA.pdf	RNA polymerase-binding transcription factor DksA
1934	DKSA	71.3	1	0.691108	0.672425	0.104295	0.0200088	0.0341083	20	20	20	6.61198	5	5	./plots_combined/DKSA.pdf	RNA polymerase-binding transcription factor DksA
1935	DLD	42	1	1.17043	1.11356	0.0267693	0.0023961	0.0227106	18	18	18	5.9519	19	19	./plots_combined/DLD.pdf	D-lactate dehydrogenase
1936	DLD	45.4	1	1.13359	1.10964	0.0242006	0.06255	0.0232664	18	18	18	5.9519	22	22	./plots_combined/DLD.pdf	D-lactate dehydrogenase
1937	DLD	49	1	1.13151	1.10516	0.00819748	0.0546004	0.0232311	18	18	18	5.9519	20	20	./plots_combined/DLD.pdf	D-lactate dehydrogenase
1938	DLD	51.9	1	1.1262	1.0992	0.00814899	0.0405139	0.0652569	18	18	18	5.9519	20	20	./plots_combined/DLD.pdf	D-lactate dehydrogenase
1939	DLD	54.8	1	1.12426	1.05774	0.0618055	0.0127062	0.095145	18	18	18	5.9519	20	20	./plots_combined/DLD.pdf	D-lactate dehydrogenase
1940	DLD	57.9	1	1.12618	1.0334	0.114087	0.0553358	0.0967806	18	18	18	5.9519	20	20	./plots_combined/DLD.pdf	D-lactate dehydrogenase
1941	DLD	60.5	1	1.00411	0.919923	0.01962	0.068664	0.167652	18	18	18	5.9519	11	11	./plots_combined/DLD.pdf	D-lactate dehydrogenase
1942	DLD	63.6	1	1.11031	1.12005	0.181641	0.0301619	0.128992	18	18	18	5.9519	7	7	./plots_combined/DLD.pdf	D-lactate dehydrogenase
1943	DLD	67	1	1.83719	1.86327	0.163697	0.245896	0.122132	18	18	18	5.9519	3	3	./plots_combined/DLD.pdf	D-lactate dehydrogenase
1944	DNAJ	42	1	0.705931	0.834275	0.107131	0.0409462	0.052211	20	20	20	5.8436	16	16	./plots_combined/DNAJ.pdf	Chaperone protein DnaJ
1945	DNAJ	45.4	1	0.776635	0.954847	0.0544046	0.0558099	0.056353	20	20	20	5.8436	18	18	./plots_combined/DNAJ.pdf	Chaperone protein DnaJ
1946	DNAJ	49	1	0.705229	1.14629	0.0326055	0.0356251	0.00883884	20	20	20	5.8436	15	15	./plots_combined/DNAJ.pdf	Chaperone protein DnaJ
1947	DNAJ	51.9	1	0.705342	1.17626	0.101587	0.112203	0.168124	20	20	20	5.8436	12	12	./plots_combined/DNAJ.pdf	Chaperone protein DnaJ
1948	DNAJ	54.8	1	0.848616	1.06658	0.14601	0.0186398	0.175461	20	20	20	5.8436	10	10	./plots_combined/DNAJ.pdf	Chaperone protein DnaJ
1949	DNAJ	57.9	1	0.799613	0.968153	0.120138	0.0198042	0.00425166	20	20	20	5.8436	11	11	./plots_combined/DNAJ.pdf	Chaperone protein DnaJ
1950	DNAJ	60.5	1	0.914007	0.87311	0.00319221	0.0428294	0.0445082	20	20	20	5.8436	5	5	./plots_combined/DNAJ.pdf	Chaperone protein DnaJ
1951	DNAJ	63.6	1	1.03711	0.896211	0.0534884	0.0246605	0.0366841	20	20	20	5.8436	5	5	./plots_combined/DNAJ.pdf	Chaperone protein DnaJ
1952	DNAJ	67	1	1.21889	1.08347	0.153676	0.107887	0.0378849	20	20	20	5.8436	3	3	./plots_combined/DNAJ.pdf	Chaperone protein DnaJ
1953	DNAJ	71.3	1	0.942285	0.895342	0.0459501	0.0754745	0.154321	20	20	20	5.8436	3	3	./plots_combined/DNAJ.pdf	Chaperone protein DnaJ
1954	DNAK	42	1	0.658713	0.769983	0.00296583	0.0814056	0.00453335	20	20	20	7.25762	40	40	./plots_combined/DNAK.pdf	Chaperone protein DnaK
1955	DNAK	45.4	1	0.677457	0.836202	0.0466303	0.0532746	0.0339137	20	20	20	7.25762	44	44	./plots_combined/DNAK.pdf	Chaperone protein DnaK
1956	DNAK	49	1	0.67547	0.844154	0.0903333	0.0687374	0.0112932	20	20	20	7.25762	41	41	./plots_combined/DNAK.pdf	Chaperone protein DnaK
1957	DNAK	51.9	1	0.672947	0.745193	0.203584	0.161422	0.0206389	20	20	20	7.25762	38	38	./plots_combined/DNAK.pdf	Chaperone protein DnaK
1958	DNAK	54.8	1	0.690637	0.719567	0.156723	0.159157	0.0826436	20	20	20	7.25762	38	38	./plots_combined/DNAK.pdf	Chaperone protein DnaK
1959	DNAK	57.9	1	0.699562	0.782899	0.0875394	0.159397	0.183387	20	20	20	7.25762	35	35	./plots_combined/DNAK.pdf	Chaperone protein DnaK
1960	DNAK	60.5	1	0.645314	0.74811	0.29712	0.0983201	0.104452	20	20	20	7.25762	28	28	./plots_combined/DNAK.pdf	Chaperone protein DnaK
1961	DNAK	63.6	1	0.86749	0.782488	0.274489	0.0548206	0.0953683	20	20	20	7.25762	23	23	./plots_combined/DNAK.pdf	Chaperone protein DnaK
1962	DNAK	67	1	1.10803	0.893378	0.294024	0.103235	0.163173	20	20	20	7.25762	19	19	./plots_combined/DNAK.pdf	Chaperone protein DnaK
1963	DNAK	71.3	1	1.09771	0.895175	0.18083	0.0297952	0.100024	20	20	20	7.25762	18	18	./plots_combined/DNAK.pdf	Chaperone protein DnaK
1964	DNAN	42	1	0.891047	0.86843	0.0213054	0.0307818	0.0413619	20	20	20	5.97671	10	10	./plots_combined/DNAN.pdf	DNA polymerase III subunit beta
1965	DNAN	45.4	1	0.973911	0.953368	0.167219	0.00724381	0.0565744	20	20	20	5.97671	10	10	./plots_combined/DNAN.pdf	DNA polymerase III subunit beta
1966	DNAN	49	1	0.945806	0.918591	0.111571	0.0743281	0.0167318	20	20	20	5.97671	11	11	./plots_combined/DNAN.pdf	DNA polymerase III subunit beta
1967	DNAN	51.9	1	0.812014	0.831999	0.0913686	0.0098549	0.0454167	20	20	20	5.97671	11	11	./plots_combined/DNAN.pdf	DNA polymerase III subunit beta
1968	DNAN	54.8	1	0.759562	0.744572	0.0691823	0.101337	0.102375	20	20	20	5.97671	8	8	./plots_combined/DNAN.pdf	DNA polymerase III subunit beta
1969	DNAN	57.9	1	0.810775	0.756832	0.00838762	0.0198744	0.0484496	20	20	20	5.97671	8	8	./plots_combined/DNAN.pdf	DNA polymerase III subunit beta
1970	DNAN	60.5	1	0.804121	0.761422	0.0345707	0.0129296	0.13063	20	20	20	5.97671	5	5	./plots_combined/DNAN.pdf	DNA polymerase III subunit beta
1971	DNAN	63.6	1	0.751102	0.738677	0.114869	0.136881	0.115349	20	20	20	5.97671	4	4	./plots_combined/DNAN.pdf	DNA polymerase III subunit beta
1972	DNAN	67	NA	NA	NA	-Inf	-Inf	-Inf	20	20	20	5.97671	1	1	./plots_combined/DNAN.pdf	DNA polymerase III subunit beta
1973	DNAN	71.3	1	0.851745	1.05625	0.180844	0.237503	0.108152	20	20	20	5.97671	2	2	./plots_combined/DNAN.pdf	DNA polymerase III subunit beta
1974	DNAQ	42	1	1.01836	1.04631	0.0116204	0.118568	0.0235211	8	8	8	5.55005	3	3	./plots_combined/DNAQ.pdf	DNA polymerase III subunit epsilon
1975	DNAQ	45.4	1	0.990659	0.96031	0.0350084	0.0217039	0.0212028	8	8	8	5.55005	3	3	./plots_combined/DNAQ.pdf	DNA polymerase III subunit epsilon
1976	DNAQ	49	1	0.946974	0.99707	0.00215688	0.0589345	0.0205188	8	8	8	5.55005	3	3	./plots_combined/DNAQ.pdf	DNA polymerase III subunit epsilon
1977	DNAQ	51.9	1	0.92825	1.0028	0.00779174	0.0918857	0.183468	8	8	8	5.55005	2	2	./plots_combined/DNAQ.pdf	DNA polymerase III subunit epsilon
1978	DNAX	42	1	0.985891	1.02211	0.0869397	0.00268345	0.030624	12	12	12	5.8467	14	14	./plots_combined/DNAX.pdf	DNA polymerase III subunit tau
1979	DNAX	45.4	1	0.97435	0.98761	0.0598899	0.00527521	0.0427218	12	12	12	5.8467	17	17	./plots_combined/DNAX.pdf	DNA polymerase III subunit tau
1980	DNAX	49	1	0.935343	0.986829	0.0398587	0.0792384	0.0153849	12	12	12	5.8467	17	17	./plots_combined/DNAX.pdf	DNA polymerase III subunit tau
1981	DNAX	51.9	1	0.911411	0.972889	0.00364374	0.0573536	0.151698	12	12	12	5.8467	16	16	./plots_combined/DNAX.pdf	DNA polymerase III subunit tau
1982	DNAX	54.8	1	0.848204	0.818475	0.0497105	0.0834881	0.115758	12	12	12	5.8467	6	6	./plots_combined/DNAX.pdf	DNA polymerase III subunit tau
1983	DNAX	57.9	1	0.911544	1.09437	0.0975704	0.149763	0.079273	12	12	12	5.8467	3	3	./plots_combined/DNAX.pdf	DNA polymerase III subunit tau
1984	DPPA	42	1	1.2829	1.39213	0.0955386	0.02556	0.0431731	20	20	20	7.06219	19	19	./plots_combined/DPPA.pdf	Periplasmic dipeptide transport protein
1985	DPPA	45.4	1	1.26692	1.43053	0.0660324	0.053364	0.0225972	20	20	20	7.06219	17	17	./plots_combined/DPPA.pdf	Periplasmic dipeptide transport protein
1986	DPPA	49	1	1.33166	1.4955	0.0765556	0.0441706	0.0210391	20	20	20	7.06219	17	17	./plots_combined/DPPA.pdf	Periplasmic dipeptide transport protein
1987	DPPA	51.9	1	1.30709	1.42379	0.0139792	0.0113098	0.0597968	20	20	20	7.06219	20	20	./plots_combined/DPPA.pdf	Periplasmic dipeptide transport protein
1988	DPPA	54.8	1	1.20041	1.31225	0.145018	0.00746455	0.0256274	20	20	20	7.06219	16	16	./plots_combined/DPPA.pdf	Periplasmic dipeptide transport protein
1989	DPPA	57.9	1	1.31276	1.39383	0.0988662	0.00716009	0.00469954	20	20	20	7.06219	18	18	./plots_combined/DPPA.pdf	Periplasmic dipeptide transport protein
1990	DPPA	60.5	1	1.24527	1.46998	0.0331627	0.106049	0.0131046	20	20	20	7.06219	18	18	./plots_combined/DPPA.pdf	Periplasmic dipeptide transport protein
1991	DPPA	63.6	1	1.23264	1.52954	0.22252	0.20963	0.00663422	20	20	20	7.06219	17	17	./plots_combined/DPPA.pdf	Periplasmic dipeptide transport protein
1992	DPPA	67	1	1.23339	1.6234	0.00468231	0.107716	0.0414911	20	20	20	7.06219	11	11	./plots_combined/DPPA.pdf	Periplasmic dipeptide transport protein
1993	DPPA	71.3	1	0.90607	1.2372	0.198155	0.0476612	0.217694	20	20	20	7.06219	11	11	./plots_combined/DPPA.pdf	Periplasmic dipeptide transport protein
1994	DPPC	42	NA	NA	NA	-Inf	-Inf	-Inf	18	18	18	5.58536	1	1	./plots_combined/DPPC.pdf	Dipeptide transport system permease protein DppC
1995	DPPC	45.4	NA	NA	NA	-Inf	-Inf	-Inf	18	18	18	5.58536	1	1	./plots_combined/DPPC.pdf	Dipeptide transport system permease protein DppC
1996	DPPC	49	NA	NA	NA	-Inf	-Inf	-Inf	18	18	18	5.58536	1	1	./plots_combined/DPPC.pdf	Dipeptide transport system permease protein DppC
1997	DPPC	51.9	NA	NA	NA	-Inf	-Inf	-Inf	18	18	18	5.58536	1	1	./plots_combined/DPPC.pdf	Dipeptide transport system permease protein DppC
[truncated: 11,306 more rows]
