# Supplementary material for: Outer membrane lipoprotein NlpI scaffolds peptidoglycan hydrolases within multi‐enzyme complexes in Escherichia coli
Source: EMBO J. 2020 Feb 3;39(5):e102246. doi: 10.15252/embj.2019102246 (PMC7049810; doi:10.15252/embj.2019102246)
Supplement: Supplementary file 6 — Table EV5 [file EMBJ-39-e102246-s006.xls]

## Sheet: Fig. 3b and 4b
Table EV5: Fitness ratios
This data tables show the exact fitness scores with their STD for the respective figures.
gene.A.name	double.mutant.AB	expected.mean	expected.sd	observed.mean	observed.sd	t.test.p.value
dacB	AB	0.688231	0.0702657	0.666278	0.0522751	0.0150182
dacB	BA	0.572328	0.107619	0.599494	0.0699103	0.0396436
lpoA	AB	0.625126	0.114438	0.432588	0.0491959	2.11e-30
lpoA	BA	0.850031	0.0774078	0.624145	0.0417157	6.02e-55
lpoB	AB	0.513981	0.0858328	0.117686	0.0366807	1.9e-76
lpoB	BA	0.76509	0.166326	0.182501	0.0281341	1.02e-56
mepM	AB	0.558253	0.120034	0.425152	0.0540838	1.23e-17
mepM	BA	0.634568	0.101013	0.616785	0.0528918	0.128706
mepS	AB	0.540717	0.0615271	0.916935	0.0781028	3.14e-86
mepS	BA	0.616046	0.21326	0.825584	0.159163	8.68e-13
mrcA	AB	0.851222	0.0887383	0.594536	0.0472245	1.94e-54
mrcA	BA	0.736268	0.110915	0.3884	0.0373241	3.06e-55
mrcB	AB	0.862005	0.180089	0.0962026	0.0307925	1.2e-64
mrcB	BA	0.622051	0.145488	0.138763	0.032747	1.6e-55
pbpG	AB	0.628657	0.0869038	0.574062	0.0493565	3.18e-07
pbpG	BA	0.58646	0.0867566	0.535477	0.049645	1.59e-06

## Sheet: Fig. 3g
mutant	condition	N	mean	SD	CI
mepS	NaCl-0	192	0.763727	0.100295	0.014277
mepS	NaCl-150	192	0.946305	0.119299	0.0169823
mepS	NaCl-500	192	0.985677	0.13887	0.0197682
mepS	Sucrose-10	192	0.949156	0.125136	0.0178131
nlpI	NaCl-0	192	0.308813	0.0430436	0.00612727
nlpI	NaCl-150	192	0.616145	0.0555819	0.0079121
nlpI	NaCl-500	192	0.982971	0.123292	0.0175506
nlpI	Sucrose-10	192	0.954931	0.0867929	0.012355
nlpI.mepS	NaCl-0	192	0.771261	0.0664364	0.00945723
nlpI.mepS	NaCl-150	192	0.950527	0.0726939	0.010348
nlpI.mepS	NaCl-500	192	0.980721	0.108786	0.0154857
nlpI.mepS	Sucrose-10	192	0.952932	0.0977303	0.0139119
