# Supplementary material for: Outer membrane lipoprotein NlpI scaffolds peptidoglycan hydrolases within multi‐enzyme complexes in Escherichia coli
Source: EMBO J. 2020 Feb 3;39(5):e102246. doi: 10.15252/embj.2019102246 (PMC7049810; doi:10.15252/embj.2019102246)
Supplement: Supplementary file 7 — Table EV6 [file EMBJ-39-e102246-s007.xlsx]

## Sheet: MP composition
Table EV6: TPase assay; MP composition data
This data table contains the exact muropeptide composition for the TPase activity assays performed in this study
Series 1									Series 2
Muropeptide	PBP1A	PBP1A MepS*	PBP1A NlpI	PBP1A MepS* NlpI	PBP1A LpoA	PBP1A LpoA MepS*	PBP1A LpoA NlpI	PBP1A LpoA MepS* NlpI	Muropeptide	PBP1A	PBP1A MepS*	PBP1A NlpI	PBP1A MepS* NlpI	PBP1A LpoA	PBP1A LpoA MepS*	PBP1A LpoA NlpI	PBP1A LpoA MepS* NlpI
	% Area	% Area	% Area	% Area	% Area	% Area	% Area	% Area		% Area	% Area	% Area	% Area	% Area	% Area	% Area	% Area
PentaP	4.04845	0.845975	11.0253	6.29449	5.35755	6.10148	7.47574	8.67609	PentaP	8.18061	5.86055	10.9792	10.5352	7.24619	6.52846	6.87235	10.5782
Tetra	0	0	0	0	0	0	0	0	Tetra	0	0	0	0	0	0	0	0
Penta	52.2719	50.8181	45.2742	44.0354	31.972	28.3628	33.9569	27.0687	Penta	53.2928	52.2727	50.4956	48.9573	34.0458	34.0548	36.0721	34.4173
TetraTetra	2.60003	2.90685	1.36675	1.54544	2.67446	2.26315	4.72963	3.68633	TetraTetra	4.07569	3.3552	2.62121	2.79541	3.38839	7.2897	3.33998	3.99019
TetraPenta	34.5922	33.5015	27.4374	33.9576	29.9762	39.3877	30.918	29.0587	TetraPenta	29.4276	32.0171	26.4642	29.4663	32.4261	28.3853	32.7408	30.9965
TetraTetraTetra	2.54278	6.48537	8.25394	9.13859	9.00529	6.0961	9.5586	14.7675	TetraTetraTetra	2.41481	1.99203	4.10456	2.63188	8.53063	8.38308	8.78323	7.09625
TetraTetraPenta	3.94456	5.44215	6.64233	5.02848	21.0145	17.7888	13.3611	16.7427	TetraTetraPenta	2.6085	4.50243	5.33518	5.61391	14.363	15.3587	12.1915	12.9215
all known	100	100	100	100	100	100	100	100	all known	100	100	100	100	100	100	100	100
Monomers (%)	56.3204	51.6641	56.2995	50.3299	37.3295	34.4642	41.4327	35.7448	Monomers (%)	61.4734	58.1332	61.4748	59.4925	41.2919	40.5832	42.9445	44.9956
Dimers (%)	37.1923	36.4084	28.8042	35.5031	32.6507	41.6508	35.6476	32.745	Dimers (%)	33.5033	35.3723	29.0854	32.2617	35.8145	35.675	36.0808	34.9867
Trimers (%)	6.48735	11.9275	14.8963	14.1671	30.0198	23.8849	22.9197	31.5102	Trimers (%)	5.02331	6.49447	9.43974	8.2458	22.8936	23.7418	20.9747	20.0177
Tetrapeptides (%)	25.0686	29.7711	27.7676	31.0152	40.6775	39.9123	38.6546	44.145	Tetrapeptides (%)	22.9433	24.3574	23.5147	23.9031	37.7074	40.1046	36.6213	35.199
Pentapeptides (%)	74.9314	70.2289	72.2324	68.9848	59.3225	60.0877	61.3454	55.855	Pentapeptides (%)	77.0567	75.6426	76.4853	76.0969	62.2926	59.8954	63.3787	64.801
Peptides in cross-links (%)	43.6796	48.3359	43.7005	49.6701	62.6705	65.5358	58.5673	64.2552	Peptides in cross-links (%)	38.5266	41.8668	38.5252	40.5075	58.7081	59.4168	57.0555	55.0044
Unreacted lipid II / chain ends (%)	4.04845	0.845975	11.0253	6.29449	5.35755	6.10148	7.47574	8.67609	Unreacted lipid II / chain ends (%)	8.18061	5.86055	10.9792	10.5352	7.24619	6.52846	6.87235	10.5782
Average
Muropeptide	PBP1A	PBP1A MepS*	PBP1A NlpI	PBP1A MepS* NlpI	PBP1A LpoA	PBP1A LpoA MepS*	PBP1A LpoA NlpI	PBP1A LpoA MepS* NlpI
	% Area	% Area	% Area	% Area	% Area	% Area	% Area	% Area
PentaP	6.11453	3.35326	11.0022	8.41486	6.30187	6.31497	7.17404	9.62716
Tetra	0	0	0	0	0	0	0	0
Penta	52.7824	51.5454	47.8849	46.4963	33.0089	31.2088	35.0145	30.743
TetraTetra	3.33786	3.13103	1.99398	2.17043	3.03143	4.77642	4.03481	3.83826
TetraPenta	32.0099	32.7593	26.9508	31.712	31.2012	33.8865	31.8294	30.0276
TetraTetraTetra	2.4788	4.2387	6.17925	5.88523	8.76796	7.23959	9.17091	10.9319
TetraTetraPenta	3.27653	4.97229	5.98876	5.3212	17.6887	16.5738	12.7763	14.8321
all known	100	100	100	100	100	100	100	100
Monomers (%)	58.8969	54.8987	58.8872	54.9112	39.3107	37.5237	42.1886	40.3702
Dimers (%)	35.3478	35.8903	28.9448	33.8824	34.2326	38.6629	35.8642	33.8658
Trimers (%)	5.75533	9.211	12.168	11.2064	26.4567	23.8134	21.9472	25.764
Tetrapeptides (%)	24.006	27.0642	25.6411	27.4591	39.1925	40.0084	37.638	39.672
Pentapeptides (%)	75.994	72.9358	74.3589	72.5409	60.8075	59.9916	62.362	60.328
Peptides in cross-links (%)	41.1031	45.1013	41.1128	45.0888	60.6893	62.4763	57.8114	59.6298
Peptides in cross-links (SD)	3.64372	4.57437	3.6595	6.47895	2.80187	4.32679	1.06902	6.5413
Unreacted lipid II / chain ends (%)	6.11453	3.35326	11.0022	8.41486	6.30187	6.31497	7.17404	9.62716
