# Supplementary material for: Outer membrane lipoprotein NlpI scaffolds peptidoglycan hydrolases within multi‐enzyme complexes in Escherichia coli
Source: EMBO J. 2020 Feb 3;39(5):e102246. doi: 10.15252/embj.2019102246 (PMC7049810; doi:10.15252/embj.2019102246)
Supplement: Supplementary file 8 — Table EV7 [file EMBJ-39-e102246-s008.xlsx]

## Sheet: Fig. 2c
Table EV7: Figure 2c and 2d statistics
This data table contains the p-values to figures 2c and 2d
comparison	adjusted P-value
MepS NlpI-MepS	2.4532e-05
MepS PBP4-MepS	0.131019
MepS NlpI PBP4-MepS	5.96158e-09
MepS NlpI BSA-MepS	3.76714e-05
MepS PBP4-MepS NlpI	0.000450702
MepS NlpI PBP4-MepS NlpI	1.43136e-06
MepS NlpI BSA-MepS NlpI	0.991397
MepS NlpI PBP4-MepS PBP4	2.66659e-08
MepS NlpI BSA-MepS PBP4	0.000779353
MepS NlpI BSA-MepS NlpI PBP4	1.0386e-06

## Sheet: Fig. 2d
comparison	adjusted P-value
MepS NlpI-MepS	5.48e-07
MepS PBP7-MepS	0.853328
MepS NlpI PBP7-MepS	2.95e-11
MepS PBP7-MepS NlpI	2.61e-07
MepS NlpI PBP7-MepS NlpI	9.9e-06
MepS NlpI PBP7-MepS PBP7	2.63e-11
