# Supplementary material for: Outer membrane lipoprotein NlpI scaffolds peptidoglycan hydrolases within multi‐enzyme complexes in Escherichia coli
Source: EMBO J. 2020 Feb 3;39(5):e102246. doi: 10.15252/embj.2019102246 (PMC7049810; doi:10.15252/embj.2019102246)
Supplement: Supplementary file 9 — Table EV8 [file EMBJ-39-e102246-s009.xlsx]

## Sheet: Table EV 8 Figure 3a statistics
Table EV8: Figure 3a statistics
This data table contains the p-values of figure 3a
comparison	adjusted P-value
MepM-control	0
MepM+NlpI-control	2.98e-05
MepS-control	0.999454
MepS+NlpI-control	8.48e-06
NlpI-control	0.99961
PBP4-control	0
PBP4+NlpI-control	0
PBP7-control	0
PBP7+NlpI-control	0
MepM+NlpI-MepM	6.42e-10
MepS-MepM	0
MepS+NlpI-MepM	1.6e-09
NlpI-MepM	0
PBP4-MepM	0.133205
PBP4+NlpI-MepM	1
PBP7-MepM	0.115003
PBP7+NlpI-MepM	0.0149906
MepS-MepM+NlpI	0.00636582
MepS+NlpI-MepM+NlpI	0.999999
NlpI-MepM+NlpI	8.15e-06
PBP4-MepM+NlpI	4.14e-06
PBP4+NlpI-MepM+NlpI	1.15e-09
PBP7-MepM+NlpI	9.41e-14
PBP7+NlpI-MepM+NlpI	0
MepS+NlpI-MepS	0.00255437
NlpI-MepS	0.981525
PBP4-MepS	2.25e-11
PBP4+NlpI-MepS	0
PBP7-MepS	0
PBP7+NlpI-MepS	0
NlpI-MepS+NlpI	2.33e-06
PBP4-MepS+NlpI	1.12e-05
PBP4+NlpI-MepS+NlpI	2.89e-09
PBP7-MepS+NlpI	3.8e-13
PBP7+NlpI-MepS+NlpI	0
PBP4-NlpI	0
PBP4+NlpI-NlpI	0
PBP7-NlpI	0
PBP7+NlpI-NlpI	0
PBP4+NlpI-PBP4	0.201281
PBP7-PBP4	2.96e-05
PBP7+NlpI-PBP4	2.22e-06
PBP7-PBP4+NlpI	0.0726062
PBP7+NlpI-PBP4+NlpI	0.00856631
PBP7+NlpI-PBP7	0.997541
