# Supplementary material for: Outer membrane lipoprotein NlpI scaffolds peptidoglycan hydrolases within multi‐enzyme complexes in Escherichia coli
Source: EMBO J. 2020 Feb 3;39(5):e102246. doi: 10.15252/embj.2019102246 (PMC7049810; doi:10.15252/embj.2019102246)
Supplement: Supplementary file 10 — Table EV9 [file EMBJ-39-e102246-s010.xlsx]

## Sheet: Table EV 9 IP_50mM_NaCl - Ctrl_
Table EV9: IP_50 mM_NaCl - Ctrl_50 mM_NaCl.GO.enrichments
This data table contains the GO enrichments for figure 1c
GO.id	GO.term	GO.tree	p.value	p.value.BH	fold.enrichment	hit.genes.in.GOid	number.of.hit.genes.in.GOid	fraction.of.hit.genes.in.GOid	number.of.hits.genes	number.of.genes.in.GOid	number.of.background.genes.in.GOid	number.of.background.genes	hit.genes
GO:0007049	cell cycle	P	3.4e-05	0.00596592	3.7697	dacB; envC; ftsI; ftsK; ftsQ; ftsX; ispU; nlpI	8	0.133333	60	11	3	311	dacB; envC; ftsI; ftsK; ftsQ; ftsX; ispU; nlpI
GO:0005515	protein binding	F	5.55e-05	0.00596592	1.59034	cadC; ccmC; cpxA; csrD; dacB; degP; ftsH; ftsI; ftsK; ftsQ; ftsX; hflC; hflK; kdpD; mgtA; mltA; mrcB; mreC; napA; nlpI; pbpC; secE; secY; tolR; ynfE; ynfF; rbbA	27	0.45	60	88	61	311	cadC; ccmC; cpxA; csrD; dacB; degP; ftsH; ftsI; ftsK; ftsQ; ftsX; hflC; hflK; kdpD; mgtA; mltA; mrcB; mreC; napA; nlpI; pbpC; secE; secY; tolR; ynfE; ynfF; rbbA
GO:0071555	cell wall organization	P	7.99e-05	0.00596592	2.71508	amiC; dacB; emtA; ftsI; ispU; mltA; mltC; mrcB; mrdA; pbpC; pbpG	11	0.183333	60	21	10	311	amiC; dacB; emtA; ftsI; ispU; mltA; mltC; mrcB; mrdA; pbpC; pbpG
GO:0051301	cell division	P	9.29e-05	0.00596592	2.87963	amiC; dacB; envC; ftsI; ftsK; ftsQ; ftsX; ispU; nlpI; tolR	10	0.166667	60	18	8	311	amiC; dacB; envC; ftsI; ftsK; ftsQ; ftsX; ispU; nlpI; tolR
GO:0005524	ATP binding	F	0.000233589	0.0120065	2.47899	barA; cpxA; ftsH; ftsK; kdpD; lpxK; mgtA; rcsC; rcsD; ubiB; rbbA	11	0.183333	60	23	12	311	barA; cpxA; ftsH; ftsK; kdpD; lpxK; mgtA; rcsC; rcsD; ubiB; rbbA
GO:0000166	nucleotide binding	F	0.000424251	0.0181721	2.22143	barA; cpxA; ftsH; ftsK; kdpD; lpxK; mgtA; rcsC; rcsD; ubiB; dgcQ; rbbA	12	0.2	60	28	16	311	barA; cpxA; ftsH; ftsK; kdpD; lpxK; mgtA; rcsC; rcsD; ubiB; dgcQ; rbbA
GO:0000270	peptidoglycan metabolic process	P	0.000502834	0.0184612	4.31944	dacB; emtA; mltA; mltC; pbpG	5	0.0833333	60	6	1	311	dacB; emtA; mltA; mltC; pbpG
GO:0008360	regulation of cell shape	P	0.00133972	0.0430386	2.59167	dacB; ftsI; ispU; mrcB; mrdA; mreC; pbpC; pbpG	8	0.133333	60	16	8	311	dacB; ftsI; ispU; mrcB; mrdA; mreC; pbpC; pbpG
GO:0008152	metabolic process	P	0.00183697	0.0524556	2.15972	mgtA; mrcB; pbpC; plsC; ybjT; ydeN; yejM; yiiD; ytjC; rbbA	10	0.166667	60	24	14	311	mgtA; mrcB; pbpC; plsC; ybjT; ydeN; yejM; yiiD; ytjC; rbbA
GO:0043093	FtsZ-dependent cytokinesis	P	0.00275604	0.0694498	4.14667	amiC; dacB; ftsQ; pbpG	4	0.0666667	60	5	1	311	amiC; dacB; ftsQ; pbpG
GO:0004180	carboxypeptidase activity	F	0.00359417	0.0694498	3.23958	dacB; ftsI; mrcB; mrdA; pbpC	5	0.0833333	60	8	3	311	dacB; ftsI; mrcB; mrdA; pbpC
GO:0008658	penicillin binding	F	0.00359417	0.0694498	3.23958	dacB; ftsI; mrcB; mrdA; pbpC	5	0.0833333	60	8	3	311	dacB; ftsI; mrcB; mrdA; pbpC
GO:0009002	serine-type D-Ala-D-Ala carboxypeptidase activity	F	0.00359417	0.0694498	3.23958	dacB; ftsI; mrcB; mrdA; pbpG	5	0.0833333	60	8	3	311	dacB; ftsI; mrcB; mrdA; pbpG
GO:0016998	cell wall macromolecule catabolic process	P	0.00405349	0.0694498	5.18333	dacB; emtA; mltC	3	0.05	60	3	0	311	dacB; emtA; mltC
GO:0098796	membrane protein complex	C	0.00405349	0.0694498	5.18333	ftsH; hflC; hflK	3	0.05	60	3	0	311	ftsH; hflC; hflK
GO:0009252	peptidoglycan biosynthetic process	P	0.00460857	0.0740251	2.41889	dacB; ftsI; ispU; mrcB; mrdA; pbpC; pbpG	7	0.116667	60	15	8	311	dacB; ftsI; ispU; mrcB; mrdA; pbpC; pbpG
GO:0016787	hydrolase activity	F	0.00520822	0.074548	1.68458	amiC; dacB; degP; envC; ftsH; ftsI; mgtA; mrcB; mrdA; pbpC; pbpG; ydeN; rbbA	13	0.216667	60	40	27	311	amiC; dacB; degP; envC; ftsH; ftsI; mgtA; mrcB; mrdA; pbpC; pbpG; ydeN; rbbA
GO:0003824	catalytic activity	F	0.00522126	0.074548	2.18246	clsA; mrcB; pbpC; speA; ybjT; ydeN; yejM; ytjC	8	0.133333	60	19	11	311	clsA; mrcB; pbpC; speA; ybjT; ydeN; yejM; ytjC
GO:0016740	transferase activity	F	0.00576604	0.0779932	1.61259	barA; clsA; cpxA; ispU; kdpD; lpxK; mrcB; pbpC; plsC; rcsC; rcsD; ubiB; opgH; dgcQ	14	0.233333	60	45	31	311	barA; clsA; cpxA; ispU; kdpD; lpxK; mrcB; pbpC; plsC; rcsC; rcsD; ubiB; opgH; dgcQ
GO:0009253	peptidoglycan catabolic process	P	0.00726246	0.0886699	3.45556	amiC; dacB; mltA; mltC	4	0.0666667	60	6	2	311	amiC; dacB; mltA; mltC
GO:0016829	lyase activity	F	0.00726246	0.0886699	3.45556	emtA; mltA; mltC; speA	4	0.0666667	60	6	2	311	emtA; mltA; mltC; speA
GO:0005622	intracellular	C	0.00759042	0.0886699	2.07333	barA; cadC; cpxA; kdpD; rcsC; rcsD; secE; secY	8	0.133333	60	20	12	311	barA; cadC; cpxA; kdpD; rcsC; rcsD; secE; secY
GO:0005886	plasma membrane	C	0.00994734	0.111151	1.0464	barA; cadC; ccmC; clsA; cpxA; csrD; degP; dtpA; envC; focA; ftsH; ftsI; ftsK; ftsQ; ftsX; hflC; hflK; kdpD; lpxK; mgtA; mrcB; mrdA; mreC; napH; nlpI; pbpC; pitA; plsC; rcsC; rcsD; secE; secY; tolR; ubiB; ybjT; yddW; yejM; yfbS; ynfE; ynfF; opgH; dgcQ; rbbA	43	0.716667	60	213	170	311	barA; cadC; ccmC; clsA; cpxA; csrD; degP; dtpA; envC; focA; ftsH; ftsI; ftsK; ftsQ; ftsX; hflC; hflK; kdpD; lpxK; mgtA; mrcB; mrdA; mreC; napH; nlpI; pbpC; pitA; plsC; rcsC; rcsD; secE; secY; tolR; ubiB; ybjT; yddW; yejM; yfbS; ynfE; ynfF; opgH; dgcQ; rbbA
GO:0018106	peptidyl-histidine phosphorylation	P	0.0124016	0.127579	2.59167	barA; cpxA; kdpD; rcsC; rcsD	5	0.0833333	60	10	5	311	barA; cpxA; kdpD; rcsC; rcsD
GO:0008933	lytic transglycosylase activity	F	0.0143304	0.127579	3.8875	emtA; mltA; mltC	3	0.05	60	4	1	311	emtA; mltA; mltC
GO:0008955	peptidoglycan glycosyltransferase activity	F	0.0143304	0.127579	3.8875	ftsI; mrcB; pbpC	3	0.05	60	4	1	311	ftsI; mrcB; pbpC
GO:0000160	phosphorelay signal transduction system	P	0.0146653	0.127579	2.22143	barA; cadC; cpxA; kdpD; rcsC; rcsD	6	0.1	60	14	8	311	barA; cadC; cpxA; kdpD; rcsC; rcsD
GO:0016772	transferase activity transferring phosphorus-containing groups	F	0.0148925	0.127579	2.9619	barA; cpxA; kdpD; rcsC	4	0.0666667	60	7	3	311	barA; cpxA; kdpD; rcsC
GO:0042493	response to drug	P	0.0148925	0.127579	2.9619	envC; ftsI; mrdA; pbpG	4	0.0666667	60	7	3	311	envC; ftsI; mrdA; pbpG
GO:0046777	protein autophosphorylation	P	0.0148925	0.127579	2.9619	barA; cpxA; kdpD; rcsC	4	0.0666667	60	7	3	311	barA; cpxA; kdpD; rcsC
GO:0006508	proteolysis	P	0.0256616	0.185521	1.72778	dacB; degP; ftsH; ftsI; mrcB; mrdA; pbpC; pbpG	8	0.133333	60	24	16	311	dacB; degP; ftsH; ftsI; mrcB; mrdA; pbpC; pbpG
GO:0006468	protein phosphorylation	P	0.0257886	0.185521	5.18333	barA; ubiB	2	0.0333333	60	2	0	311	barA; ubiB
GO:0006744	ubiquinone biosynthetic process	P	0.0257886	0.185521	5.18333	ubiB; ubiI	2	0.0333333	60	2	0	311	ubiB; ubiI
GO:0033797	selenate reductase activity	F	0.0257886	0.185521	5.18333	ynfE; ynfF	2	0.0333333	60	2	0	311	ynfE; ynfF
GO:0043086	negative regulation of catalytic activity	P	0.0257886	0.185521	5.18333	hflC; hflK	2	0.0333333	60	2	0	311	hflC; hflK
GO:0004871	signal transducer activity	F	0.0261908	0.185521	2.59167	barA; cpxA; rcsC; rcsD	4	0.0666667	60	8	4	311	barA; cpxA; rcsC; rcsD
GO:0030288	outer membrane-bounded periplasmic space	C	0.0267493	0.185521	1.50044	amiC; dacB; degP; envC; mltA; mltC; mrcB; napA; pbpC; ydeN; yncE	11	0.183333	60	38	27	311	amiC; dacB; degP; envC; mltA; mltC; mrcB; napA; pbpC; ydeN; yncE
GO:0016301	kinase activity	F	0.028153	0.185521	1.81417	barA; cpxA; kdpD; lpxK; rcsC; rcsD; ubiB	7	0.116667	60	20	13	311	barA; cpxA; kdpD; lpxK; rcsC; rcsD; ubiB
GO:0016310	phosphorylation	P	0.028153	0.185521	1.81417	barA; cpxA; kdpD; lpxK; rcsC; rcsD; ubiB	7	0.116667	60	20	13	311	barA; cpxA; kdpD; lpxK; rcsC; rcsD; ubiB
GO:0003677	DNA binding	F	0.031692	0.193925	3.11	cadC; ftsK; yncE	3	0.05	60	5	2	311	cadC; ftsK; yncE
GO:0006351	transcription DNA-templated	P	0.031692	0.193925	3.11	barA; cadC; yaiW	3	0.05	60	5	2	311	barA; cadC; yaiW
GO:0008144	drug binding	F	0.031692	0.193925	3.11	mrcB; mrdA; pbpC	3	0.05	60	5	2	311	mrcB; mrdA; pbpC
GO:0004673	protein histidine kinase activity	F	0.0414794	0.236893	2.3037	barA; cpxA; kdpD; rcsC	4	0.0666667	60	9	5	311	barA; cpxA; kdpD; rcsC
GO:0023014	signal transduction by protein phosphorylation	P	0.0414794	0.236893	2.3037	barA; cpxA; kdpD; rcsC	4	0.0666667	60	9	5	311	barA; cpxA; kdpD; rcsC
GO:0032153	cell division site	C	0.0414794	0.236893	2.3037	envC; ftsI; ftsX; tolR	4	0.0666667	60	9	5	311	envC; ftsI; ftsX; tolR
GO:0016020	membrane	C	0.0460181	0.257101	0.965317	barA; cadC; ccmC; clsA; cpxA; csrD; degP; dtpA; emtA; focA; ftsH; ftsI; ftsK; ftsQ; ftsX; hflC; hflK; kdpD; lpxK; mgtA; mltA; mltC; mrcB; mrdA; mreC; napH; nlpI; nmpC; pbpC; pitA; plsC; rcsC; rcsD; secE; secY; tolR; ubiB; ybjT; yddW; yejM; yfbS; ynfE; ynfF; opgH; dgcQ; rbbA	46	0.766667	60	247	201	311	barA; cadC; ccmC; clsA; cpxA; csrD; degP; dtpA; emtA; focA; ftsH; ftsI; ftsK; ftsQ; ftsX; hflC; hflK; kdpD; lpxK; mgtA; mltA; mltC; mrcB; mrdA; mreC; napH; nlpI; nmpC; pbpC; pitA; plsC; rcsC; rcsD; secE; secY; tolR; ubiB; ybjT; yddW; yejM; yfbS; ynfE; ynfF; opgH; dgcQ; rbbA
GO:0006355	regulation of transcription DNA-templated	P	0.0561215	0.282744	2.59167	barA; cadC; rcsC	3	0.05	60	6	3	311	barA; cadC; rcsC
GO:0006629	lipid metabolic process	P	0.0561215	0.282744	2.59167	clsA; lpxK; plsC	3	0.05	60	6	3	311	clsA; lpxK; plsC
GO:0030151	molybdenum ion binding	F	0.0561215	0.282744	2.59167	napA; ynfE; ynfF	3	0.05	60	6	3	311	napA; ynfE; ynfF
GO:0007165	signal transduction	P	0.0608646	0.282744	2.07333	barA; cpxA; kdpD; rcsC	4	0.0666667	60	10	6	311	barA; cpxA; kdpD; rcsC
GO:0000920	cell separation after cytokinesis	P	0.0692588	0.282744	3.45556	envC; ftsK	2	0.0333333	60	3	1	311	envC; ftsK
GO:0006616	SRP-dependent cotranslational protein targeting to membrane translocation	P	0.0692588	0.282744	3.45556	secE; secY	2	0.0333333	60	3	1	311	secE; secY
GO:0008320	protein transmembrane transporter activity	F	0.0692588	0.282744	3.45556	secE; secY	2	0.0333333	60	3	1	311	secE; secY
GO:0008654	phospholipid biosynthetic process	P	0.0692588	0.282744	3.45556	clsA; plsC	2	0.0333333	60	3	1	311	clsA; plsC
GO:0008932	lytic endotransglycosylase activity	F	0.0692588	0.282744	3.45556	emtA; mltC	2	0.0333333	60	3	1	311	emtA; mltC
GO:0009254	peptidoglycan turnover	P	0.0692588	0.282744	3.45556	dacB; mltA	2	0.0333333	60	3	1	311	dacB; mltA
GO:0009314	response to radiation	P	0.0692588	0.282744	3.45556	cpxA; envC	2	0.0333333	60	3	1	311	cpxA; envC
GO:0009408	response to heat	P	0.0692588	0.282744	3.45556	hflC; hflK	2	0.0333333	60	3	1	311	hflC; hflK
GO:0043952	protein transport by the Sec complex	P	0.0692588	0.282744	3.45556	secE; secY	2	0.0333333	60	3	1	311	secE; secY
GO:0045893	positive regulation of transcription DNA-templated	P	0.0692588	0.282744	3.45556	cadC; ftsK	2	0.0333333	60	3	1	311	cadC; ftsK
GO:0071236	cellular response to antibiotic	P	0.0692588	0.282744	3.45556	ftsK; mltC	2	0.0333333	60	3	1	311	ftsK; mltC
GO:0008233	peptidase activity	F	0.0848903	0.282744	1.555	degP; ftsH; ftsI; mrcB; mrdA; pbpC	6	0.1	60	20	14	311	degP; ftsH; ftsI; mrcB; mrdA; pbpC
GO:0046872	metal ion binding	F	0.0883275	0.282744	1.29583	ftsH; ispU; mgtA; napA; napH; speA; ydeN; ynfE; ynfF; dgcQ	10	0.166667	60	40	30	311	ftsH; ispU; mgtA; napA; napH; speA; ydeN; ynfE; ynfF; dgcQ
GO:0000155	phosphorelay sensor kinase activity	F	0.111429	0.282744	1.72778	barA; cpxA; kdpD; rcsC	4	0.0666667	60	12	8	311	barA; cpxA; kdpD; rcsC
GO:0009389	dimethyl sulfoxide reductase activity	F	0.124187	0.282744	2.59167	ynfE; ynfF	2	0.0333333	60	4	2	311	ynfE; ynfF
GO:0031522	cell envelope Sec protein transport complex	C	0.124187	0.282744	2.59167	secE; secY	2	0.0333333	60	4	2	311	secE; secY
GO:0032978	protein insertion into membrane from inner side	P	0.124187	0.282744	2.59167	secE; secY	2	0.0333333	60	4	2	311	secE; secY
GO:0051536	iron-sulfur cluster binding	F	0.142001	0.282744	1.59487	napA; napH; ynfE; ynfF	4	0.0666667	60	13	9	311	napA; napH; ynfE; ynfF
GO:0051539	4 iron 4 sulfur cluster binding	F	0.142001	0.282744	1.59487	napA; napH; ynfE; ynfF	4	0.0666667	60	13	9	311	napA; napH; ynfE; ynfF
GO:0002094	polyprenyltransferase activity	F	0.161725	0.282744	5.18333	ispU	1	0.0166667	60	1	0	311	ispU
GO:0003841	1-acylglycerol-3-phosphate O-acyltransferase activity	F	0.161725	0.282744	5.18333	plsC	1	0.0166667	60	1	0	311	plsC
GO:0003954	NADH dehydrogenase activity	F	0.161725	0.282744	5.18333	napA	1	0.0166667	60	1	0	311	napA
GO:0004072	aspartate kinase activity	F	0.161725	0.282744	5.18333	kdpD	1	0.0166667	60	1	0	311	kdpD
GO:0004176	ATP-dependent peptidase activity	F	0.161725	0.282744	5.18333	ftsH	1	0.0166667	60	1	0	311	ftsH
GO:0004497	monooxygenase activity	F	0.161725	0.282744	5.18333	ubiI	1	0.0166667	60	1	0	311	ubiI
GO:0004619	phosphoglycerate mutase activity	F	0.161725	0.282744	5.18333	ytjC	1	0.0166667	60	1	0	311	ytjC
GO:0005048	signal sequence binding	F	0.161725	0.282744	5.18333	secY	1	0.0166667	60	1	0	311	secY
GO:0005315	inorganic phosphate transmembrane transporter activity	F	0.161725	0.282744	5.18333	pitA	1	0.0166667	60	1	0	311	pitA
GO:0006096	glycolytic process	P	0.161725	0.282744	5.18333	ytjC	1	0.0166667	60	1	0	311	ytjC
GO:0006473	protein acetylation	P	0.161725	0.282744	5.18333	yiiD	1	0.0166667	60	1	0	311	yiiD
GO:0006515	misfolded or incompletely synthesized protein catabolic process	P	0.161725	0.282744	5.18333	degP	1	0.0166667	60	1	0	311	degP
GO:0006527	arginine catabolic process	P	0.161725	0.282744	5.18333	speA	1	0.0166667	60	1	0	311	speA
GO:0006596	polyamine biosynthetic process	P	0.161725	0.282744	5.18333	speA	1	0.0166667	60	1	0	311	speA
GO:0006605	protein targeting	P	0.161725	0.282744	5.18333	secE	1	0.0166667	60	1	0	311	secE
GO:0006817	phosphate ion transport	P	0.161725	0.282744	5.18333	pitA	1	0.0166667	60	1	0	311	pitA
GO:0007059	chromosome segregation	P	0.161725	0.282744	5.18333	ftsK	1	0.0166667	60	1	0	311	ftsK
GO:0007234	osmosensory signaling via phosphorelay pathway	P	0.161725	0.282744	5.18333	kdpD	1	0.0166667	60	1	0	311	kdpD
GO:0008080	N-acetyltransferase activity	F	0.161725	0.282744	5.18333	yiiD	1	0.0166667	60	1	0	311	yiiD
GO:0008295	spermidine biosynthetic process	P	0.161725	0.282744	5.18333	speA	1	0.0166667	60	1	0	311	speA
GO:0008792	arginine decarboxylase activity	F	0.161725	0.282744	5.18333	speA	1	0.0166667	60	1	0	311	speA
GO:0008808	cardiolipin synthase activity	F	0.161725	0.282744	5.18333	clsA	1	0.0166667	60	1	0	311	clsA
GO:0008834	di-trans poly-cis-decaprenylcistransferase activity	F	0.161725	0.282744	5.18333	ispU	1	0.0166667	60	1	0	311	ispU
GO:0008940	nitrate reductase activity	F	0.161725	0.282744	5.18333	napA	1	0.0166667	60	1	0	311	napA
GO:0009029	tetraacyldisaccharide 4'-kinase activity	F	0.161725	0.282744	5.18333	lpxK	1	0.0166667	60	1	0	311	lpxK
GO:0009273	peptidoglycan-based cell wall biogenesis	P	0.161725	0.282744	5.18333	envC	1	0.0166667	60	1	0	311	envC
GO:0009274	peptidoglycan-based cell wall	C	0.161725	0.282744	5.18333	mrcB	1	0.0166667	60	1	0	311	mrcB
GO:0009446	putrescine biosynthetic process	P	0.161725	0.282744	5.18333	speA	1	0.0166667	60	1	0	311	speA
GO:0009593	detection of chemical stimulus	P	0.161725	0.282744	5.18333	kdpD	1	0.0166667	60	1	0	311	kdpD
GO:0009651	response to salt stress	P	0.161725	0.282744	5.18333	ftsK	1	0.0166667	60	1	0	311	ftsK
GO:0010165	response to X-ray	P	0.161725	0.282744	5.18333	mrcB	1	0.0166667	60	1	0	311	mrcB
GO:0015232	heme transporter activity	F	0.161725	0.282744	5.18333	ccmC	1	0.0166667	60	1	0	311	ccmC
GO:0015333	peptide:proton symporter activity	F	0.161725	0.282744	5.18333	dtpA	1	0.0166667	60	1	0	311	dtpA
GO:0015444	magnesium-importing ATPase activity	F	0.161725	0.282744	5.18333	mgtA	1	0.0166667	60	1	0	311	mgtA
GO:0015499	formate transmembrane transporter activity	F	0.161725	0.282744	5.18333	focA	1	0.0166667	60	1	0	311	focA
GO:0015616	DNA translocase activity	F	0.161725	0.282744	5.18333	ftsK	1	0.0166667	60	1	0	311	ftsK
GO:0015654	tellurite uptake transmembrane transporter activity	F	0.161725	0.282744	5.18333	pitA	1	0.0166667	60	1	0	311	pitA
GO:0015710	tellurite transport	P	0.161725	0.282744	5.18333	pitA	1	0.0166667	60	1	0	311	pitA
GO:0015724	formate transport	P	0.161725	0.282744	5.18333	focA	1	0.0166667	60	1	0	311	focA
GO:0016024	CDP-diacylglycerol biosynthetic process	P	0.161725	0.282744	5.18333	plsC	1	0.0166667	60	1	0	311	plsC
GO:0016094	polyprenol biosynthetic process	P	0.161725	0.282744	5.18333	ispU	1	0.0166667	60	1	0	311	ispU
GO:0016709	oxidoreductase activity acting on paired donors with incorporation or reduction of molecular oxygen NAD(P)H as one donor and incorporation of one atom of oxygen	F	0.161725	0.282744	5.18333	ubiI	1	0.0166667	60	1	0	311	ubiI
GO:0016758	transferase activity transferring hexosyl groups	F	0.161725	0.282744	5.18333	opgH	1	0.0166667	60	1	0	311	opgH
GO:0016765	transferase activity transferring alkyl or aryl (other than methyl) groups	F	0.161725	0.282744	5.18333	ispU	1	0.0166667	60	1	0	311	ispU
GO:0016831	carboxy-lyase activity	F	0.161725	0.282744	5.18333	speA	1	0.0166667	60	1	0	311	speA
GO:0016837	carbon-oxygen lyase activity acting on polysaccharides	F	0.161725	0.282744	5.18333	emtA	1	0.0166667	60	1	0	311	emtA
GO:0016868	intramolecular transferase activity phosphotransferases	F	0.161725	0.282744	5.18333	barA	1	0.0166667	60	1	0	311	barA
GO:0019168	2-octaprenylphenol hydroxylase activity	F	0.161725	0.282744	5.18333	ubiI	1	0.0166667	60	1	0	311	ubiI
GO:0022627	cytosolic small ribosomal subunit	C	0.161725	0.282744	5.18333	rbbA	1	0.0166667	60	1	0	311	rbbA
GO:0030244	cellulose biosynthetic process	P	0.161725	0.282744	5.18333	dgcQ	1	0.0166667	60	1	0	311	dgcQ
GO:0031235	intrinsic component of the cytoplasmic side of the plasma membrane	C	0.161725	0.282744	5.18333	kdpD	1	0.0166667	60	1	0	311	kdpD
GO:0032049	cardiolipin biosynthetic process	P	0.161725	0.282744	5.18333	clsA	1	0.0166667	60	1	0	311	clsA
GO:0032155	cell division site part	C	0.161725	0.282744	5.18333	ftsQ	1	0.0166667	60	1	0	311	ftsQ
GO:0033676	double-stranded DNA-dependent ATPase activity	F	0.161725	0.282744	5.18333	ftsK	1	0.0166667	60	1	0	311	ftsK
GO:0034599	cellular response to oxidative stress	P	0.161725	0.282744	5.18333	mltC	1	0.0166667	60	1	0	311	mltC
GO:0034661	ncRNA catabolic process	P	0.161725	0.282744	5.18333	csrD	1	0.0166667	60	1	0	311	csrD
GO:0035443	tripeptide transmembrane transport	P	0.161725	0.282744	5.18333	dtpA	1	0.0166667	60	1	0	311	dtpA
GO:0036405	anchored component of cell outer membrane	C	0.161725	0.282744	5.18333	nlpI	1	0.0166667	60	1	0	311	nlpI
GO:0042623	ATPase activity coupled	F	0.161725	0.282744	5.18333	rbbA	1	0.0166667	60	1	0	311	rbbA
GO:0042937	tripeptide transporter activity	F	0.161725	0.282744	5.18333	dtpA	1	0.0166667	60	1	0	311	dtpA
GO:0043231	intracellular membrane-bounded organelle	C	0.161725	0.282744	5.18333	mgtA	1	0.0166667	60	1	0	311	mgtA
GO:0043273	CTPase activity	F	0.161725	0.282744	5.18333	ftsH	1	0.0166667	60	1	0	311	ftsH
GO:0043621	protein self-association	F	0.161725	0.282744	5.18333	mreC	1	0.0166667	60	1	0	311	mreC
GO:0043708	cell adhesion involved in biofilm formation	P	0.161725	0.282744	5.18333	cpxA	1	0.0166667	60	1	0	311	cpxA
GO:0044010	single-species biofilm formation	P	0.161725	0.282744	5.18333	rcsC	1	0.0166667	60	1	0	311	rcsC
GO:0045727	positive regulation of translation	P	0.161725	0.282744	5.18333	rbbA	1	0.0166667	60	1	0	311	rbbA
GO:0050662	coenzyme binding	F	0.161725	0.282744	5.18333	ybjT	1	0.0166667	60	1	0	311	ybjT
GO:0051252	regulation of RNA metabolic process	P	0.161725	0.282744	5.18333	csrD	1	0.0166667	60	1	0	311	csrD
GO:0051781	positive regulation of cell division	P	0.161725	0.282744	5.18333	pbpC	1	0.0166667	60	1	0	311	pbpC
GO:0052547	regulation of peptidase activity	P	0.161725	0.282744	5.18333	hflC	1	0.0166667	60	1	0	311	hflC
GO:0052621	diguanylate cyclase activity	F	0.161725	0.282744	5.18333	dgcQ	1	0.0166667	60	1	0	311	dgcQ
GO:0071310	cellular response to organic substance	P	0.161725	0.282744	5.18333	barA	1	0.0166667	60	1	0	311	barA
GO:0071963	establishment or maintenance of cell polarity regulating cell shape	P	0.161725	0.282744	5.18333	mreC	1	0.0166667	60	1	0	311	mreC
GO:0090529	cell septum assembly	P	0.161725	0.282744	5.18333	ftsQ	1	0.0166667	60	1	0	311	ftsQ
GO:1901652	response to peptide	P	0.161725	0.282744	5.18333	yaiW	1	0.0166667	60	1	0	311	yaiW
GO:1901683	arsenate ion transmembrane transporter activity	F	0.161725	0.282744	5.18333	pitA	1	0.0166667	60	1	0	311	pitA
GO:1901684	arsenate ion transmembrane transport	P	0.161725	0.282744	5.18333	pitA	1	0.0166667	60	1	0	311	pitA
GO:1902201	negative regulation of bacterial-type flagellum-dependent cell motility	P	0.161725	0.282744	5.18333	dgcQ	1	0.0166667	60	1	0	311	dgcQ
GO:0016757	transferase activity transferring glycosyl groups	F	0.164592	0.283894	1.72778	mrcB; pbpC; opgH	3	0.05	60	9	6	311	mrcB; pbpC; opgH
GO:0016887	ATPase activity	F	0.164592	0.283894	1.72778	ftsH; ftsK; rbbA	3	0.05	60	9	6	311	ftsH; ftsK; rbbA
GO:0016021	integral component of membrane	C	0.174277	0.298595	0.937688	barA; cadC; ccmC; clsA; cpxA; csrD; dtpA; focA; ftsH; ftsI; ftsK; ftsQ; ftsX; hflC; hflK; kdpD; mgtA; mrcB; mrdA; mreC; napH; nmpC; pbpC; pitA; rcsC; rcsD; secE; secY; tolR; ubiB; ybjT; yejM; yfbS; opgH; dgcQ; rbbA	36	0.6	60	199	163	311	barA; cadC; ccmC; clsA; cpxA; csrD; dtpA; focA; ftsH; ftsI; ftsK; ftsQ; ftsX; hflC; hflK; kdpD; mgtA; mrcB; mrdA; mreC; napH; nmpC; pbpC; pitA; rcsC; rcsD; secE; secY; tolR; ubiB; ybjT; yejM; yfbS; opgH; dgcQ; rbbA
GO:0006886	intracellular protein transport	P	0.185851	0.310153	2.07333	secE; secY	2	0.0333333	60	5	3	311	secE; secY
GO:0006970	response to osmotic stress	P	0.185851	0.310153	2.07333	ftsK; opgH	2	0.0333333	60	5	3	311	ftsK; opgH
GO:0008484	sulfuric ester hydrolase activity	F	0.185851	0.310153	2.07333	ydeN; yejM	2	0.0333333	60	5	3	311	ydeN; yejM
GO:0065002	intracellular protein transmembrane transport	P	0.185851	0.310153	2.07333	secE; secY	2	0.0333333	60	5	3	311	secE; secY
GO:0005887	integral component of plasma membrane	C	0.26181	0.402626	0.950278	barA; ccmC; dtpA; focA; ftsH; ftsI; ftsK; ftsQ; mgtA; mltA; mrcB; mrdA; mreC; pbpC; pitA; plsC; rcsD; rmuC; secE; secY; tolR; opgH	22	0.366667	60	120	98	311	barA; ccmC; dtpA; focA; ftsH; ftsI; ftsK; ftsQ; mgtA; mltA; mrcB; mrdA; mreC; pbpC; pitA; plsC; rcsD; rmuC; secE; secY; tolR; opgH
GO:0001896	autolysis	P	0.297662	0.402626	2.59167	envC	1	0.0166667	60	2	1	311	envC
GO:0004185	serine-type carboxypeptidase activity	F	0.297662	0.402626	2.59167	dacB	1	0.0166667	60	2	1	311	dacB
GO:0005385	zinc ion transmembrane transporter activity	F	0.297662	0.402626	2.59167	pitA	1	0.0166667	60	2	1	311	pitA
GO:0005525	GTP binding	F	0.297662	0.402626	2.59167	dgcQ	1	0.0166667	60	2	1	311	dgcQ
GO:0006310	DNA recombination	P	0.297662	0.402626	2.59167	rmuC	1	0.0166667	60	2	1	311	rmuC
GO:0006857	oligopeptide transport	P	0.297662	0.402626	2.59167	dtpA	1	0.0166667	60	2	1	311	dtpA
GO:0007155	cell adhesion	P	0.297662	0.402626	2.59167	cpxA	1	0.0166667	60	2	1	311	cpxA
GO:0008745	N-acetylmuramoyl-L-alanine amidase activity	F	0.297662	0.402626	2.59167	amiC	1	0.0166667	60	2	1	311	amiC
GO:0009245	lipid A biosynthetic process	P	0.297662	0.402626	2.59167	lpxK	1	0.0166667	60	2	1	311	lpxK
GO:0009250	glucan biosynthetic process	P	0.297662	0.402626	2.59167	opgH	1	0.0166667	60	2	1	311	opgH
GO:0009266	response to temperature stimulus	P	0.297662	0.402626	2.59167	degP	1	0.0166667	60	2	1	311	degP
GO:0015693	magnesium ion transport	P	0.297662	0.402626	2.59167	mgtA	1	0.0166667	60	2	1	311	mgtA
GO:0015886	heme transport	P	0.297662	0.402626	2.59167	ccmC	1	0.0166667	60	2	1	311	ccmC
GO:0016747	transferase activity transferring acyl groups other than amino-acyl groups	F	0.297662	0.402626	2.59167	yiiD	1	0.0166667	60	2	1	311	yiiD
GO:0016780	phosphotransferase activity for other substituted phosphate groups	F	0.297662	0.402626	2.59167	clsA	1	0.0166667	60	2	1	311	clsA
GO:0016798	hydrolase activity acting on glycosyl bonds	F	0.297662	0.402626	2.59167	mltC	1	0.0166667	60	2	1	311	mltC
GO:0017003	protein-heme linkage	P	0.297662	0.402626	2.59167	ccmC	1	0.0166667	60	2	1	311	ccmC
GO:0030145	manganese ion binding	F	0.297662	0.402626	2.59167	ftsH	1	0.0166667	60	2	1	311	ftsH
GO:0030163	protein catabolic process	P	0.297662	0.402626	2.59167	ftsH	1	0.0166667	60	2	1	311	ftsH
GO:0031225	anchored component of membrane	C	0.297662	0.402626	2.59167	mltC	1	0.0166667	60	2	1	311	mltC
GO:0031240	external side of cell outer membrane	C	0.297662	0.402626	2.59167	yaiW	1	0.0166667	60	2	1	311	yaiW
GO:0035435	phosphate ion transmembrane transport	P	0.297662	0.402626	2.59167	pitA	1	0.0166667	60	2	1	311	pitA
GO:0035442	dipeptide transmembrane transport	P	0.297662	0.402626	2.59167	dtpA	1	0.0166667	60	2	1	311	dtpA
GO:0042128	nitrate assimilation	P	0.297662	0.402626	2.59167	napA	1	0.0166667	60	2	1	311	napA
GO:0042542	response to hydrogen peroxide	P	0.297662	0.402626	2.59167	barA	1	0.0166667	60	2	1	311	barA
GO:0043024	ribosomal small subunit binding	F	0.297662	0.402626	2.59167	rbbA	1	0.0166667	60	2	1	311	rbbA
GO:0043565	sequence-specific DNA binding	F	0.297662	0.402626	2.59167	ftsK	1	0.0166667	60	2	1	311	ftsK
GO:0046474	glycerophospholipid biosynthetic process	P	0.297662	0.402626	2.59167	plsC	1	0.0166667	60	2	1	311	plsC
GO:0051274	beta-glucan biosynthetic process	P	0.297662	0.402626	2.59167	opgH	1	0.0166667	60	2	1	311	opgH
GO:0051345	positive regulation of hydrolase activity	P	0.297662	0.402626	2.59167	envC	1	0.0166667	60	2	1	311	envC
GO:0060187	cell pole	C	0.297662	0.402626	2.59167	rbbA	1	0.0166667	60	2	1	311	rbbA
GO:0071723	lipopeptide binding	F	0.297662	0.402626	2.59167	mrcB	1	0.0166667	60	2	1	311	mrcB
GO:0071916	dipeptide transmembrane transporter activity	F	0.297662	0.402626	2.59167	dtpA	1	0.0166667	60	2	1	311	dtpA
GO:0071949	FAD binding	F	0.297662	0.402626	2.59167	ubiI	1	0.0166667	60	2	1	311	ubiI
GO:1903830	magnesium ion transmembrane transport	P	0.297662	0.402626	2.59167	mgtA	1	0.0166667	60	2	1	311	mgtA
GO:0009927	histidine phosphotransfer kinase activity	F	0.316184	0.425441	1.48095	barA; rcsD	2	0.0333333	60	7	5	311	barA; rcsD
GO:0015031	protein transport	P	0.328844	0.440171	1.15185	dtpA; secE; secY; tolR	4	0.0666667	60	18	14	311	dtpA; secE; secY; tolR
GO:0004175	endopeptidase activity	F	0.380394	0.506453	1.29583	dacB; pbpG	2	0.0333333	60	8	6	311	dacB; pbpG
GO:0000287	magnesium ion binding	F	0.411863	0.506453	1.72778	ispU	1	0.0166667	60	3	2	311	ispU
GO:0000910	cytokinesis	P	0.411863	0.506453	1.72778	mltA	1	0.0166667	60	3	2	311	mltA
GO:0000917	barrier septum assembly	P	0.411863	0.506453	1.72778	ftsQ	1	0.0166667	60	3	2	311	ftsQ
GO:0004222	metalloendopeptidase activity	F	0.411863	0.506453	1.72778	ftsH	1	0.0166667	60	3	2	311	ftsH
GO:0004553	hydrolase activity hydrolyzing O-glycosyl compounds	F	0.411863	0.506453	1.72778	mltA	1	0.0166667	60	3	2	311	mltA
GO:0006979	response to oxidative stress	P	0.411863	0.506453	1.72778	degP	1	0.0166667	60	3	2	311	degP
GO:0008237	metallopeptidase activity	F	0.411863	0.506453	1.72778	ftsH	1	0.0166667	60	3	2	311	ftsH
GO:0017004	cytochrome complex assembly	P	0.411863	0.506453	1.72778	ccmC	1	0.0166667	60	3	2	311	ccmC
GO:0019829	cation-transporting ATPase activity	F	0.411863	0.506453	1.72778	mgtA	1	0.0166667	60	3	2	311	mgtA
GO:0030674	protein binding bridging	F	0.411863	0.506453	1.72778	nlpI	1	0.0166667	60	3	2	311	nlpI
GO:0043085	positive regulation of catalytic activity	P	0.411863	0.506453	1.72778	ftsK	1	0.0166667	60	3	2	311	ftsK
GO:0043164	Gram-negative-bacterium-type cell wall biogenesis	P	0.411863	0.506453	1.72778	ispU	1	0.0166667	60	3	2	311	ispU
GO:0051289	protein homotetramerization	P	0.411863	0.506453	1.72778	csrD	1	0.0166667	60	3	2	311	csrD
GO:0071470	cellular response to osmotic stress	P	0.411863	0.506453	1.72778	rcsC	1	0.0166667	60	3	2	311	rcsC
GO:0071577	zinc II ion transmembrane transport	P	0.411863	0.506453	1.72778	pitA	1	0.0166667	60	3	2	311	pitA
GO:0071972	peptidoglycan L D-transpeptidase activity	F	0.411863	0.506453	1.72778	mrdA	1	0.0166667	60	3	2	311	mrdA
GO:0071575	integral component of external side of plasma membrane	C	0.442051	0.540987	1.15185	hflC; hflK	2	0.0333333	60	9	7	311	hflC; hflK
GO:0046677	response to antibiotic	P	0.448196	0.545907	1.03667	dacB; mrcB; mrdA	3	0.05	60	15	12	311	dacB; mrcB; mrdA
GO:0008270	zinc ion binding	F	0.507755	0.590466	1.29583	ftsH	1	0.0166667	60	4	3	311	ftsH
GO:0008324	cation transmembrane transporter activity	F	0.507755	0.590466	1.29583	yfbS	1	0.0166667	60	4	3	311	yfbS
GO:0009276	Gram-negative-bacterium-type cell wall	C	0.507755	0.590466	1.29583	ftsX	1	0.0166667	60	4	3	311	ftsX
GO:0015197	peptide transporter activity	F	0.507755	0.590466	1.29583	dtpA	1	0.0166667	60	4	3	311	dtpA
GO:0015295	solute:proton symporter activity	F	0.507755	0.590466	1.29583	pitA	1	0.0166667	60	4	3	311	pitA
GO:0015450	P-P-bond-hydrolysis-driven protein transmembrane transporter activity	F	0.507755	0.590466	1.29583	secE	1	0.0166667	60	4	3	311	secE
GO:0016853	isomerase activity	F	0.507755	0.590466	1.29583	ytjC	1	0.0166667	60	4	3	311	ytjC
GO:0042891	antibiotic transport	P	0.507755	0.590466	1.29583	dtpA	1	0.0166667	60	4	3	311	dtpA
GO:0042895	antibiotic transporter activity	F	0.507755	0.590466	1.29583	dtpA	1	0.0166667	60	4	3	311	dtpA
GO:0043213	bacteriocin transport	P	0.507755	0.590466	1.29583	tolR	1	0.0166667	60	4	3	311	tolR
GO:0042597	periplasmic space	C	0.512755	0.593595	0.888571	amiC; dacB; envC; napA; pbpG; speA	6	0.1	60	35	29	311	amiC; dacB; envC; napA; pbpG; speA
GO:0005215	transporter activity	F	0.579931	0.646048	0.863889	dtpA; focA; tolR	3	0.05	60	18	15	311	dtpA; focA; tolR
GO:0005506	iron ion binding	F	0.588231	0.646048	1.03667	napH	1	0.0166667	60	5	4	311	napH
GO:0005975	carbohydrate metabolic process	P	0.588231	0.646048	1.03667	yddW	1	0.0166667	60	5	4	311	yddW
GO:0006457	protein folding	P	0.588231	0.646048	1.03667	degP	1	0.0166667	60	5	4	311	degP
GO:0009244	lipopolysaccharide core region biosynthetic process	P	0.588231	0.646048	1.03667	lpxK	1	0.0166667	60	5	4	311	lpxK
GO:0009306	protein secretion	P	0.588231	0.646048	1.03667	secE	1	0.0166667	60	5	4	311	secE
GO:0015078	hydrogen ion transmembrane transporter activity	F	0.588231	0.646048	1.03667	dtpA	1	0.0166667	60	5	4	311	dtpA
GO:0016746	transferase activity transferring acyl groups	F	0.588231	0.646048	1.03667	plsC	1	0.0166667	60	5	4	311	plsC
GO:0031226	intrinsic component of plasma membrane	C	0.588231	0.646048	1.03667	ftsI	1	0.0166667	60	5	4	311	ftsI
GO:0042803	protein homodimerization activity	F	0.588231	0.646048	1.03667	cadC	1	0.0166667	60	5	4	311	cadC
GO:0050660	flavin adenine dinucleotide binding	F	0.588231	0.646048	1.03667	ubiI	1	0.0166667	60	5	4	311	ubiI
GO:1902600	hydrogen ion transmembrane transport	P	0.588231	0.646048	1.03667	dtpA	1	0.0166667	60	5	4	311	dtpA
GO:0009055	electron carrier activity	F	0.604757	0.661372	0.863889	ynfE; ynfF	2	0.0333333	60	12	10	311	ynfE; ynfF
GO:0004252	serine-type endopeptidase activity	F	0.655734	0.705819	0.863889	degP	1	0.0166667	60	6	5	311	degP
GO:0046930	pore complex	C	0.655734	0.705819	0.863889	nmpC	1	0.0166667	60	6	5	311	nmpC
GO:0099132	NA	P	0.655734	0.705819	0.863889	mgtA	1	0.0166667	60	6	5	311	mgtA
GO:0005829	cytosol	C	0.656384	0.705819	0.7775	hflK; ispU; yaiW	3	0.05	60	20	17	311	hflK; ispU; yaiW
GO:0055114	oxidation-reduction process	P	0.68327	0.731668	0.758537	ccmC; napA; napH; ubiI; ynfE; ynfF	6	0.1	60	41	35	311	ccmC; napA; napH; ubiI; ynfE; ynfF
GO:0005737	cytoplasm	C	0.712326	0.741165	0.740476	ispU	1	0.0166667	60	7	6	311	ispU
GO:0006813	potassium ion transport	P	0.712326	0.741165	0.740476	yfbS	1	0.0166667	60	7	6	311	yfbS
GO:0008236	serine-type peptidase activity	F	0.712326	0.741165	0.740476	degP	1	0.0166667	60	7	6	311	degP
GO:0015288	porin activity	F	0.712326	0.741165	0.740476	nmpC	1	0.0166667	60	7	6	311	nmpC
GO:0015833	peptide transport	P	0.712326	0.741165	0.740476	dtpA	1	0.0166667	60	7	6	311	dtpA
GO:0020037	heme binding	F	0.712326	0.741165	0.740476	ccmC	1	0.0166667	60	7	6	311	ccmC
GO:0098655	cation transmembrane transport	P	0.712326	0.741165	0.740476	yfbS	1	0.0166667	60	7	6	311	yfbS
GO:0015293	symporter activity	F	0.759745	0.787316	0.647917	dtpA	1	0.0166667	60	8	7	311	dtpA
GO:0042802	identical protein binding	F	0.803251	0.829058	0.622	degP; ftsK; ftsQ	3	0.05	60	25	22	311	degP; ftsK; ftsQ
GO:0016491	oxidoreductase activity	F	0.816499	0.839361	0.628283	napA; ubiI; ynfE; ynfF	4	0.0666667	60	33	29	311	napA; ubiI; ynfE; ynfF
GO:0009279	cell outer membrane	C	0.835513	0.855485	0.609804	emtA; mltA; mltC; nmpC	4	0.0666667	60	34	30	311	emtA; mltA; mltC; nmpC
GO:0009061	anaerobic respiration	P	0.883752	0.901287	0.431944	napA	1	0.0166667	60	12	11	311	napA
GO:0019867	outer membrane	C	0.903181	0.91746	0.398718	mltA	1	0.0166667	60	13	12	311	mltA
GO:0015992	proton transport	P	0.919407	0.930266	0.370238	pitA	1	0.0166667	60	14	13	311	pitA
GO:0055085	transmembrane transport	P	0.992298	0.996707	0.272807	nmpC; yfbS	2	0.0333333	60	38	36	311	nmpC; yfbS
GO:0006811	ion transport	P	0.994185	0.996707	0.185119	nmpC	1	0.0166667	60	28	27	311	nmpC
GO:0006810	transport	P	0.996707	0.996707	0.466967	ccmC; dtpA; focA; nmpC; pitA; secE; secY; tolR; yfbS; rbbA	10	0.166667	60	111	101	311	ccmC; dtpA; focA; nmpC; pitA; secE; secY; tolR; yfbS; rbbA
