# Supplementary material for: Outer membrane lipoprotein NlpI scaffolds peptidoglycan hydrolases within multi‐enzyme complexes in Escherichia coli
Source: EMBO J. 2020 Feb 3;39(5):e102246. doi: 10.15252/embj.2019102246 (PMC7049810; doi:10.15252/embj.2019102246)
Supplement: Supplementary file 11 — Table EV10 [file EMBJ-39-e102246-s011.xlsx]

## Sheet: Table EV 10 IP_400mM_NaCl - Ctr
Table EV10: IP_400mM_NaCl - Ctrl_400mM_NaCl.GO.enrichments
This data table contains the GO enrichments for figure 1d
GO.id	GO.term	GO.tree	p.value	p.value.BH	fold.enrichment	hit.genes.in.GOid	number.of.hit.genes.in.GOid	fraction.of.hit.genes.in.GOid	number.of.hits.genes	number.of.genes.in.GOid	number.of.background.genes.in.GOid	number.of.background.genes	hit.genes
GO:0005886	plasma membrane	C	2.51517e-09	8.954e-07	1.20773	barA; cadC; clsA; copA; cpxA; csrD; cycA; cysZ; dcuA; dtpA; envC; eptC; evgS; ftsH; ftsI; ftsK; ftsQ; ftsX; glnP; hyaA; kdpD; mdtK; mgtA; mreC; mscL; nanT; nlpI; nuoA; nupC; opgE; oppC; pgpC; pitA; plaP; plsC; potC; qseC; rcsC; rcsD; secD; secF; secY; srlE; tolR; treB; ubiB; waaA; ybjL; ybjT; yddW; yedI; yejM; yfdH; yfjD; yhfK; yhiI; yojI; ytfL; zntA; opgH; rfE; lapB; btsS; lpxT; pdeA; cutP; rbbA	67	0.82716	81	213	146	311	barA; cadC; clsA; copA; cpxA; csrD; cycA; cysZ; dcuA; dtpA; envC; eptC; evgS; ftsH; ftsI; ftsK; ftsQ; ftsX; glnP; hyaA; kdpD; mdtK; mgtA; mreC; mscL; nanT; nlpI; nuoA; nupC; opgE; oppC; pgpC; pitA; plaP; plsC; potC; qseC; rcsC; rcsD; secD; secF; secY; srlE; tolR; treB; ubiB; waaA; ybjL; ybjT; yddW; yedI; yejM; yfdH; yfjD; yhfK; yhiI; yojI; ytfL; zntA; opgH; rfE; lapB; btsS; lpxT; pdeA; cutP; rbbA
GO:0016021	integral component of membrane	C	1.06104e-07	1.88865e-05	1.19623	barA; cadC; clsA; copA; cpxA; csrD; cycA; cysZ; dcuA; dtpA; eptC; evgS; ftsH; ftsI; ftsK; ftsQ; ftsX; glnP; hyaA; kdpD; mdtK; mgtA; mreC; mscL; nanT; nmpC; nuoA; nupC; opgE; oppC; pgpC; pitA; plaP; potC; qseC; rcsC; rcsD; secD; secF; secY; srlE; tolR; treB; ubiB; waaA; ybjL; ybjT; yedI; yejM; yfdH; yfjD; yhfK; yojI; ytfL; zntA; opgH; rfE; lapB; btsS; lpxT; cutP; rbbA	62	0.765432	81	199	137	311	barA; cadC; clsA; copA; cpxA; csrD; cycA; cysZ; dcuA; dtpA; eptC; evgS; ftsH; ftsI; ftsK; ftsQ; ftsX; glnP; hyaA; kdpD; mdtK; mgtA; mreC; mscL; nanT; nmpC; nuoA; nupC; opgE; oppC; pgpC; pitA; plaP; potC; qseC; rcsC; rcsD; secD; secF; secY; srlE; tolR; treB; ubiB; waaA; ybjL; ybjT; yedI; yejM; yfdH; yfjD; yhfK; yojI; ytfL; zntA; opgH; rfE; lapB; btsS; lpxT; cutP; rbbA
GO:0005524	ATP binding	F	2.16501e-07	2.56915e-05	2.67096	barA; copA; cpxA; evgS; ftsH; ftsK; kdpD; mgtA; qseC; rcsC; rcsD; ubiB; yojI; zntA; btsS; rbbA	16	0.197531	81	23	7	311	barA; copA; cpxA; evgS; ftsH; ftsK; kdpD; mgtA; qseC; rcsC; rcsD; ubiB; yojI; zntA; btsS; rbbA
GO:0016020	membrane	C	1.06039e-06	9.43749e-05	1.07257	barA; cadC; clsA; copA; cpxA; csrD; cycA; cysZ; dcuA; dmsB; dtpA; emtA; eptC; evgS; ftsH; ftsI; ftsK; ftsQ; ftsX; glnP; hyaA; kdpD; mdtK; mgtA; mltA; mreC; mscL; nanT; nlpI; nmpC; nuoA; nupC; opgE; oppC; pgpC; pitA; plaP; plsC; potC; qseC; rcsC; rcsD; secD; secF; secY; srlE; tolR; treB; ubiB; waaA; ybjL; ybjT; yddW; yedI; yejM; yfdH; yfjD; yhfK; yhiI; yojI; ytfL; zntA; opgH; rfE; lapB; btsS; lpxT…	69	0.851852	81	247	178	311	barA; cadC; clsA; copA; cpxA; csrD; cycA; cysZ; dcuA; dmsB; dtpA; emtA; eptC; evgS; ftsH; ftsI; ftsK; ftsQ; ftsX; glnP; hyaA; kdpD; mdtK; mgtA; mltA; mreC; mscL; nanT; nlpI; nmpC; nuoA; nupC; opgE; oppC; pgpC; pitA; plaP; plsC; potC; qseC; rcsC; rcsD; secD; secF; secY; srlE; tolR; treB; ubiB; waaA; ybjL; ybjT; yddW; yedI; yejM; yfdH; yfjD; yhfK; yhiI; yojI; ytfL; zntA; opgH; rfE; lapB; btsS; lpxT…
GO:0016740	transferase activity	F	5.57889e-06	0.000397217	1.87709	barA; clsA; cpxA; eptC; evgS; ispU; kdpD; opgE; plsC; qseC; rcsC; rcsD; srlE; treB; ubiB; waaA; ybiS; yfdH; opgH; rfE; btsS; lpxT	22	0.271605	81	45	23	311	barA; clsA; cpxA; eptC; evgS; ispU; kdpD; opgE; plsC; qseC; rcsC; rcsD; srlE; treB; ubiB; waaA; ybiS; yfdH; opgH; rfE; btsS; lpxT
GO:0000166	nucleotide binding	F	1.08871e-05	0.000645966	2.194	barA; copA; cpxA; evgS; ftsH; ftsK; kdpD; mgtA; qseC; rcsC; rcsD; ubiB; yojI; zntA; btsS; rbbA	16	0.197531	81	28	12	311	barA; copA; cpxA; evgS; ftsH; ftsK; kdpD; mgtA; qseC; rcsC; rcsD; ubiB; yojI; zntA; btsS; rbbA
GO:0018106	peptidyl-histidine phosphorylation	P	7.76752e-05	0.00391543	3.0716	barA; cpxA; evgS; kdpD; qseC; rcsC; rcsD; btsS	8	0.0987654	81	10	2	311	barA; cpxA; evgS; kdpD; qseC; rcsC; rcsD; btsS
GO:0005622	intracellular	C	8.79871e-05	0.00391543	2.3037	barA; cadC; cpxA; evgS; kdpD; qseC; rcsC; rcsD; secD; secF; secY; btsS	12	0.148148	81	20	8	311	barA; cadC; cpxA; evgS; kdpD; qseC; rcsC; rcsD; secD; secF; secY; btsS
GO:0004673	protein histidine kinase activity	F	0.000323966	0.0106922	2.98628	barA; cpxA; evgS; kdpD; qseC; rcsC; btsS	7	0.0864198	81	9	2	311	barA; cpxA; evgS; kdpD; qseC; rcsC; btsS
GO:0023014	signal transduction by protein phosphorylation	P	0.000323966	0.0106922	2.98628	barA; cpxA; evgS; kdpD; qseC; rcsC; btsS	7	0.0864198	81	9	2	311	barA; cpxA; evgS; kdpD; qseC; rcsC; btsS
GO:0000160	phosphorelay signal transduction system	P	0.000376377	0.0106922	2.46825	barA; cadC; cpxA; evgS; kdpD; qseC; rcsC; rcsD; btsS	9	0.111111	81	14	5	311	barA; cadC; cpxA; evgS; kdpD; qseC; rcsC; rcsD; btsS
GO:0005887	integral component of plasma membrane	C	0.000388996	0.0106922	1.21584	barA; copA; cycA; cysZ; dcuA; dtpA; ftsH; ftsI; ftsK; ftsQ; hyaA; hybA; mgtA; mltA; mreC; mscL; nanT; nuoA; nupC; opgE; pgpC; pitA; plsC; potC; rcsD; secD; secF; secY; srlE; tolR; treB; waaA; yhiI; yhjA; opgH; rfE; lapB; btsS	38	0.469136	81	120	82	311	barA; copA; cycA; cysZ; dcuA; dtpA; ftsH; ftsI; ftsK; ftsQ; hyaA; hybA; mgtA; mltA; mreC; mscL; nanT; nuoA; nupC; opgE; pgpC; pitA; plsC; potC; rcsD; secD; secF; secY; srlE; tolR; treB; waaA; yhiI; yhjA; opgH; rfE; lapB; btsS
GO:0016772	transferase activity transferring phosphorus-containing groups	F	0.000390447	0.0106922	3.29101	barA; cpxA; evgS; kdpD; qseC; rcsC	6	0.0740741	81	7	1	311	barA; cpxA; evgS; kdpD; qseC; rcsC
GO:0016301	kinase activity	F	0.000527002	0.0125075	2.11173	barA; cpxA; evgS; kdpD; qseC; rcsC; rcsD; srlE; treB; ubiB; btsS	11	0.135802	81	20	9	311	barA; cpxA; evgS; kdpD; qseC; rcsC; rcsD; srlE; treB; ubiB; btsS
GO:0016310	phosphorylation	P	0.000527002	0.0125075	2.11173	barA; cpxA; evgS; kdpD; qseC; rcsC; rcsD; srlE; treB; ubiB; btsS	11	0.135802	81	20	9	311	barA; cpxA; evgS; kdpD; qseC; rcsC; rcsD; srlE; treB; ubiB; btsS
GO:0006629	lipid metabolic process	P	0.00171008	0.0380493	3.19959	clsA; eptC; glpQ; pgpC; plsC	5	0.0617284	81	6	1	311	clsA; eptC; glpQ; pgpC; plsC
GO:0007049	cell cycle	P	0.00205703	0.0430765	2.44332	envC; ftsI; ftsK; ftsQ; ftsX; ispU; nlpI	7	0.0864198	81	11	4	311	envC; ftsI; ftsK; ftsQ; ftsX; ispU; nlpI
GO:0046872	metal ion binding	F	0.00249417	0.0493291	1.5358	copA; dmsB; ftsH; glpQ; hyaA; hybA; ispU; mgtA; napA; pgpC; speA; ydeN; yhjA; ynfG; zntA; lapB	16	0.197531	81	40	24	311	copA; dmsB; ftsH; glpQ; hyaA; hybA; ispU; mgtA; napA; pgpC; speA; ydeN; yhjA; ynfG; zntA; lapB
GO:0016887	ATPase activity	F	0.00325865	0.0610569	2.55967	copA; ftsH; ftsK; yojI; zntA; rbbA	6	0.0740741	81	9	3	311	copA; ftsH; ftsK; yojI; zntA; rbbA
GO:0000155	phosphorelay sensor kinase activity	F	0.00411049	0.0731668	2.23971	barA; cpxA; evgS; kdpD; qseC; rcsC; btsS	7	0.0864198	81	12	5	311	barA; cpxA; evgS; kdpD; qseC; rcsC; btsS
GO:0051301	cell division	P	0.0043544	0.0738175	1.91975	amiA; envC; ftsI; ftsK; ftsQ; ftsX; ispU; nlpI; tolR	9	0.111111	81	18	9	311	amiA; envC; ftsI; ftsK; ftsQ; ftsX; ispU; nlpI; tolR
GO:0046777	protein autophosphorylation	P	0.00500917	0.0810575	2.7425	barA; cpxA; evgS; kdpD; rcsC	5	0.0617284	81	7	2	311	barA; cpxA; evgS; kdpD; rcsC
GO:0007165	signal transduction	P	0.00679867	0.101975	2.3037	barA; cpxA; evgS; kdpD; qseC; rcsC	6	0.0740741	81	10	4	311	barA; cpxA; evgS; kdpD; qseC; rcsC
GO:0003824	catalytic activity	F	0.00687472	0.101975	1.81871	clsA; eptC; opgE; speA; ybjT; ydeN; yejM; yfjD; ytfL	9	0.111111	81	19	10	311	clsA; eptC; opgE; speA; ybjT; ydeN; yejM; yfjD; ytfL
GO:0008484	sulfuric ester hydrolase activity	F	0.00722284	0.102853	3.0716	eptC; opgE; ydeN; yejM	4	0.0493827	81	5	1	311	eptC; opgE; ydeN; yejM
GO:0016776	phosphotransferase activity phosphate group as acceptor	F	0.00856396	0.112917	3.83951	eptC; opgE; lpxT	3	0.037037	81	3	0	311	eptC; opgE; lpxT
GO:0019829	cation-transporting ATPase activity	F	0.00856396	0.112917	3.83951	copA; mgtA; zntA	3	0.037037	81	3	0	311	copA; mgtA; zntA
GO:0004871	signal transducer activity	F	0.0111875	0.142241	2.39969	barA; cpxA; evgS; rcsC; rcsD	5	0.0617284	81	8	3	311	barA; cpxA; evgS; rcsC; rcsD
GO:0008152	metabolic process	P	0.0130337	0.16	1.59979	eptC; mgtA; opgE; plsC; ybjT; ydeN; yejM; yfdH; yojI; rbbA	10	0.123457	81	24	14	311	eptC; mgtA; opgE; plsC; ybjT; ydeN; yejM; yfdH; yojI; rbbA
GO:0099132	NA	P	0.0182484	0.216547	2.55967	copA; mgtA; potC; zntA	4	0.0493827	81	6	2	311	copA; mgtA; potC; zntA
GO:0042891	antibiotic transport	P	0.0291043	0.323785	2.87963	cycA; dtpA; mdtK	3	0.037037	81	4	1	311	cycA; dtpA; mdtK
GO:0042895	antibiotic transporter activity	F	0.0291043	0.323785	2.87963	cycA; dtpA; mdtK	3	0.037037	81	4	1	311	cycA; dtpA; mdtK
GO:0009103	lipopolysaccharide biosynthetic process	P	0.0359006	0.346987	2.194	eptC; waaA; rfE; lpxT	4	0.0493827	81	7	3	311	eptC; waaA; rfE; lpxT
GO:0015833	peptide transport	P	0.0359006	0.346987	2.194	dtpA; mdtK; oppC; yojI	4	0.0493827	81	7	3	311	dtpA; mdtK; oppC; yojI
GO:0006468	protein phosphorylation	P	0.0422778	0.346987	3.83951	barA; ubiB	2	0.0246914	81	2	0	311	barA; ubiB
GO:0016780	phosphotransferase activity for other substituted phosphate groups	F	0.0422778	0.346987	3.83951	clsA; rfE	2	0.0246914	81	2	0	311	clsA; rfE
GO:0030145	manganese ion binding	F	0.0422778	0.346987	3.83951	ftsH; rfE	2	0.0246914	81	2	0	311	ftsH; rfE
GO:0035442	dipeptide transmembrane transport	P	0.0422778	0.346987	3.83951	dtpA; mdtK	2	0.0246914	81	2	0	311	dtpA; mdtK
GO:0042542	response to hydrogen peroxide	P	0.0422778	0.346987	3.83951	barA; yhjA	2	0.0246914	81	2	0	311	barA; yhjA
GO:0046474	glycerophospholipid biosynthetic process	P	0.0422778	0.346987	3.83951	pgpC; plsC	2	0.0246914	81	2	0	311	pgpC; plsC
GO:0071806	protein transmembrane transport	P	0.0422778	0.346987	3.83951	secD; secF	2	0.0246914	81	2	0	311	secD; secF
GO:0071916	dipeptide transmembrane transporter activity	F	0.0422778	0.346987	3.83951	dtpA; mdtK	2	0.0246914	81	2	0	311	dtpA; mdtK
GO:0071555	cell wall organization	P	0.0463505	0.346987	1.46267	amiA; emtA; ftsI; ispU; mltA; ybiS; rfE; btsS	8	0.0987654	81	21	13	311	amiA; emtA; ftsI; ispU; mltA; ybiS; rfE; btsS
GO:0015031	protein transport	P	0.0554644	0.346987	1.49314	dtpA; mdtK; oppC; secD; secF; secY; tolR	7	0.0864198	81	18	11	311	dtpA; mdtK; oppC; secD; secF; secY; tolR
GO:0006886	intracellular protein transport	P	0.0619264	0.346987	2.3037	secD; secF; secY	3	0.037037	81	5	2	311	secD; secF; secY
GO:0009244	lipopolysaccharide core region biosynthetic process	P	0.0619264	0.346987	2.3037	eptC; opgE; waaA	3	0.037037	81	5	2	311	eptC; opgE; waaA
GO:0009061	anaerobic respiration	P	0.0785059	0.346987	1.59979	dcuA; dmsB; hyaA; hybA; napA	5	0.0617284	81	12	7	311	dcuA; dmsB; hyaA; hybA; napA
GO:0016757	transferase activity transferring glycosyl groups	F	0.092226	0.346987	1.70645	ybiS; yfdH; opgH; rfE	4	0.0493827	81	9	5	311	ybiS; yfdH; opgH; rfE
GO:0032153	cell division site	C	0.092226	0.346987	1.70645	envC; ftsI; ftsX; tolR	4	0.0493827	81	9	5	311	envC; ftsI; ftsX; tolR
GO:0016787	hydrolase activity	F	0.0944265	0.346987	1.15185	amiA; copA; envC; ftsH; ftsI; glpQ; mgtA; pgpC; ybiS; ydeN; zntA; rbbA	12	0.148148	81	40	28	311	amiA; copA; envC; ftsH; ftsI; glpQ; mgtA; pgpC; ybiS; ydeN; zntA; rbbA
GO:0006355	regulation of transcription DNA-templated	P	0.105604	0.346987	1.91975	barA; cadC; rcsC	3	0.037037	81	6	3	311	barA; cadC; rcsC
GO:0016829	lyase activity	F	0.105604	0.346987	1.91975	emtA; mltA; speA	3	0.037037	81	6	3	311	emtA; mltA; speA
GO:0051536	iron-sulfur cluster binding	F	0.107325	0.346987	1.47673	dmsB; hyaA; hybA; napA; ynfG	5	0.0617284	81	13	8	311	dmsB; hyaA; hybA; napA; ynfG
GO:0051539	4 iron 4 sulfur cluster binding	F	0.107325	0.346987	1.47673	dmsB; hyaA; hybA; napA; ynfG	5	0.0617284	81	13	8	311	dmsB; hyaA; hybA; napA; ynfG
GO:0000287	magnesium ion binding	F	0.109705	0.346987	2.55967	ispU; rfE	2	0.0246914	81	3	1	311	ispU; rfE
GO:0000920	cell separation after cytokinesis	P	0.109705	0.346987	2.55967	envC; ftsK	2	0.0246914	81	3	1	311	envC; ftsK
GO:0008654	phospholipid biosynthetic process	P	0.109705	0.346987	2.55967	clsA; plsC	2	0.0246914	81	3	1	311	clsA; plsC
GO:0009314	response to radiation	P	0.109705	0.346987	2.55967	cpxA; envC	2	0.0246914	81	3	1	311	cpxA; envC
GO:0015847	putrescine transport	P	0.109705	0.346987	2.55967	plaP; potC	2	0.0246914	81	3	1	311	plaP; potC
GO:0043164	Gram-negative-bacterium-type cell wall biogenesis	P	0.109705	0.346987	2.55967	ispU; ybiS	2	0.0246914	81	3	1	311	ispU; ybiS
GO:0045893	positive regulation of transcription DNA-templated	P	0.109705	0.346987	2.55967	cadC; ftsK	2	0.0246914	81	3	1	311	cadC; ftsK
GO:0071236	cellular response to antibiotic	P	0.109705	0.346987	2.55967	amiA; ftsK	2	0.0246914	81	3	1	311	amiA; ftsK
GO:0071577	zinc II ion transmembrane transport	P	0.109705	0.346987	2.55967	pitA; zntA	2	0.0246914	81	3	1	311	pitA; zntA
GO:0015992	proton transport	P	0.140606	0.346987	1.37125	cysZ; nanT; nupC; pitA; plaP	5	0.0617284	81	14	9	311	cysZ; nanT; nupC; pitA; plaP
GO:0009927	histidine phosphotransfer kinase activity	F	0.157882	0.346987	1.6455	barA; evgS; rcsD	3	0.037037	81	7	4	311	barA; evgS; rcsD
GO:0015171	amino acid transmembrane transporter activity	F	0.157882	0.346987	1.6455	cycA; glnP; plaP	3	0.037037	81	7	4	311	cycA; glnP; plaP
GO:0006810	transport	P	0.161759	0.346987	0.933934	copA; cycA; cysZ; dcuA; dtpA; glnP; mdtK; mscL; nanT; nmpC; nuoA; nupC; oppC; pitA; plaP; potC; secD; secF; secY; srlE; tolR; treB; ybjL; yojI; zntA; cutP; rbbA	27	0.333333	81	111	84	311	copA; cycA; cysZ; dcuA; dtpA; glnP; mdtK; mscL; nanT; nmpC; nuoA; nupC; oppC; pitA; plaP; potC; secD; secF; secY; srlE; tolR; treB; ybjL; yojI; zntA; cutP; rbbA
GO:0006812	cation transport	P	0.190307	0.346987	1.91975	copA; zntA	2	0.0246914	81	4	2	311	copA; zntA
GO:0008270	zinc ion binding	F	0.190307	0.346987	1.91975	amiA; ftsH	2	0.0246914	81	4	2	311	amiA; ftsH
GO:0008933	lytic transglycosylase activity	F	0.190307	0.346987	1.91975	emtA; mltA	2	0.0246914	81	4	2	311	emtA; mltA
GO:0009276	Gram-negative-bacterium-type cell wall	C	0.190307	0.346987	1.91975	ftsX; rfE	2	0.0246914	81	4	2	311	ftsX; rfE
GO:0015197	peptide transporter activity	F	0.190307	0.346987	1.91975	dtpA; yojI	2	0.0246914	81	4	2	311	dtpA; yojI
GO:0015295	solute:proton symporter activity	F	0.190307	0.346987	1.91975	pitA; plaP	2	0.0246914	81	4	2	311	pitA; plaP
GO:0015450	P-P-bond-hydrolysis-driven protein transmembrane transporter activity	F	0.190307	0.346987	1.91975	secD; secF	2	0.0246914	81	4	2	311	secD; secF
GO:0016614	oxidoreductase activity acting on CH-OH group of donors	F	0.190307	0.346987	1.91975	yfjD; ytfL	2	0.0246914	81	4	2	311	yfjD; ytfL
GO:0030001	metal ion transport	P	0.190307	0.346987	1.91975	copA; zntA	2	0.0246914	81	4	2	311	copA; zntA
GO:0033748	hydrogenase (acceptor) activity	F	0.190307	0.346987	1.91975	hyaA; hybA	2	0.0246914	81	4	2	311	hyaA; hybA
GO:0044569	[Ni-Fe] hydrogenase complex	C	0.190307	0.346987	1.91975	hyaA; hybA	2	0.0246914	81	4	2	311	hyaA; hybA
GO:0000103	sulfate assimilation	P	0.206633	0.346987	3.83951	cysZ	1	0.0123457	81	1	0	311	cysZ
GO:0001761	beta-alanine transmembrane transporter activity	F	0.206633	0.346987	3.83951	cycA	1	0.0123457	81	1	0	311	cycA
GO:0001762	beta-alanine transport	P	0.206633	0.346987	3.83951	cycA	1	0.0123457	81	1	0	311	cycA
GO:0002094	polyprenyltransferase activity	F	0.206633	0.346987	3.83951	ispU	1	0.0123457	81	1	0	311	ispU
GO:0003841	1-acylglycerol-3-phosphate O-acyltransferase activity	F	0.206633	0.346987	3.83951	plsC	1	0.0123457	81	1	0	311	plsC
GO:0003954	NADH dehydrogenase activity	F	0.206633	0.346987	3.83951	napA	1	0.0123457	81	1	0	311	napA
GO:0004072	aspartate kinase activity	F	0.206633	0.346987	3.83951	kdpD	1	0.0123457	81	1	0	311	kdpD
GO:0004130	cytochrome-c peroxidase activity	F	0.206633	0.346987	3.83951	yhjA	1	0.0123457	81	1	0	311	yhjA
GO:0004176	ATP-dependent peptidase activity	F	0.206633	0.346987	3.83951	ftsH	1	0.0123457	81	1	0	311	ftsH
GO:0004601	peroxidase activity	F	0.206633	0.346987	3.83951	yhjA	1	0.0123457	81	1	0	311	yhjA
GO:0005048	signal sequence binding	F	0.206633	0.346987	3.83951	secY	1	0.0123457	81	1	0	311	secY
GO:0005315	inorganic phosphate transmembrane transporter activity	F	0.206633	0.346987	3.83951	pitA	1	0.0123457	81	1	0	311	pitA
GO:0005415	nucleoside:sodium symporter activity	F	0.206633	0.346987	3.83951	nupC	1	0.0123457	81	1	0	311	nupC
GO:0005469	succinate:fumarate antiporter activity	F	0.206633	0.346987	3.83951	dcuA	1	0.0123457	81	1	0	311	dcuA
GO:0006527	arginine catabolic process	P	0.206633	0.346987	3.83951	speA	1	0.0123457	81	1	0	311	speA
GO:0006596	polyamine biosynthetic process	P	0.206633	0.346987	3.83951	speA	1	0.0123457	81	1	0	311	speA
GO:0006655	phosphatidylglycerol biosynthetic process	P	0.206633	0.346987	3.83951	pgpC	1	0.0123457	81	1	0	311	pgpC
GO:0006817	phosphate ion transport	P	0.206633	0.346987	3.83951	pitA	1	0.0123457	81	1	0	311	pitA
GO:0006825	copper ion transport	P	0.206633	0.346987	3.83951	copA	1	0.0123457	81	1	0	311	copA
GO:0006829	zinc II ion transport	P	0.206633	0.346987	3.83951	zntA	1	0.0123457	81	1	0	311	zntA
GO:0006868	glutamine transport	P	0.206633	0.346987	3.83951	glnP	1	0.0123457	81	1	0	311	glnP
GO:0007059	chromosome segregation	P	0.206633	0.346987	3.83951	ftsK	1	0.0123457	81	1	0	311	ftsK
GO:0007234	osmosensory signaling via phosphorelay pathway	P	0.206633	0.346987	3.83951	kdpD	1	0.0123457	81	1	0	311	kdpD
GO:0008081	phosphoric diester hydrolase activity	F	0.206633	0.346987	3.83951	glpQ	1	0.0123457	81	1	0	311	glpQ
GO:0008272	sulfate transport	P	0.206633	0.346987	3.83951	cysZ	1	0.0123457	81	1	0	311	cysZ
GO:0008295	spermidine biosynthetic process	P	0.206633	0.346987	3.83951	speA	1	0.0123457	81	1	0	311	speA
GO:0008551	cadmium-exporting ATPase activity	F	0.206633	0.346987	3.83951	zntA	1	0.0123457	81	1	0	311	zntA
GO:0008652	cellular amino acid biosynthetic process	P	0.206633	0.346987	3.83951	cysZ	1	0.0123457	81	1	0	311	cysZ
GO:0008653	lipopolysaccharide metabolic process	P	0.206633	0.346987	3.83951	lapB	1	0.0123457	81	1	0	311	lapB
GO:0008792	arginine decarboxylase activity	F	0.206633	0.346987	3.83951	speA	1	0.0123457	81	1	0	311	speA
GO:0008808	cardiolipin synthase activity	F	0.206633	0.346987	3.83951	clsA	1	0.0123457	81	1	0	311	clsA
GO:0008834	di-trans poly-cis-decaprenylcistransferase activity	F	0.206633	0.346987	3.83951	ispU	1	0.0123457	81	1	0	311	ispU
GO:0008889	glycerophosphodiester phosphodiesterase activity	F	0.206633	0.346987	3.83951	glpQ	1	0.0123457	81	1	0	311	glpQ
GO:0008940	nitrate reductase activity	F	0.206633	0.346987	3.83951	napA	1	0.0123457	81	1	0	311	napA
GO:0008962	phosphatidylglycerophosphatase activity	F	0.206633	0.346987	3.83951	pgpC	1	0.0123457	81	1	0	311	pgpC
GO:0008963	phospho-N-acetylmuramoyl-pentapeptide-transferase activity	F	0.206633	0.346987	3.83951	rfE	1	0.0123457	81	1	0	311	rfE
GO:0009243	O antigen biosynthetic process	P	0.206633	0.346987	3.83951	rfE	1	0.0123457	81	1	0	311	rfE
GO:0009273	peptidoglycan-based cell wall biogenesis	P	0.206633	0.346987	3.83951	envC	1	0.0123457	81	1	0	311	envC
GO:0009395	phospholipid catabolic process	P	0.206633	0.346987	3.83951	pgpC	1	0.0123457	81	1	0	311	pgpC
GO:0009446	putrescine biosynthetic process	P	0.206633	0.346987	3.83951	speA	1	0.0123457	81	1	0	311	speA
GO:0009593	detection of chemical stimulus	P	0.206633	0.346987	3.83951	kdpD	1	0.0123457	81	1	0	311	kdpD
GO:0009651	response to salt stress	P	0.206633	0.346987	3.83951	ftsK	1	0.0123457	81	1	0	311	ftsK
GO:0009675	high-affinity sulfate:proton symporter activity	F	0.206633	0.346987	3.83951	cysZ	1	0.0123457	81	1	0	311	cysZ
GO:0010038	response to metal ion	P	0.206633	0.346987	3.83951	evgS	1	0.0123457	81	1	0	311	evgS
GO:0010312	detoxification of zinc ion	P	0.206633	0.346987	3.83951	zntA	1	0.0123457	81	1	0	311	zntA
GO:0010447	response to acidic pH	P	0.206633	0.346987	3.83951	evgS	1	0.0123457	81	1	0	311	evgS
GO:0015080	silver ion transmembrane transporter activity	F	0.206633	0.346987	3.83951	copA	1	0.0123457	81	1	0	311	copA
GO:0015094	lead ion transmembrane transporter activity	F	0.206633	0.346987	3.83951	zntA	1	0.0123457	81	1	0	311	zntA
GO:0015116	sulfate transmembrane transporter activity	F	0.206633	0.346987	3.83951	cysZ	1	0.0123457	81	1	0	311	cysZ
GO:0015136	sialic acid transmembrane transporter activity	F	0.206633	0.346987	3.83951	nanT	1	0.0123457	81	1	0	311	nanT
GO:0015144	carbohydrate transmembrane transporter activity	F	0.206633	0.346987	3.83951	nanT	1	0.0123457	81	1	0	311	nanT
GO:0015180	L-alanine transmembrane transporter activity	F	0.206633	0.346987	3.83951	cycA	1	0.0123457	81	1	0	311	cycA
GO:0015186	L-glutamine transmembrane transporter activity	F	0.206633	0.346987	3.83951	glnP	1	0.0123457	81	1	0	311	glnP
GO:0015187	glycine transmembrane transporter activity	F	0.206633	0.346987	3.83951	cycA	1	0.0123457	81	1	0	311	cycA
GO:0015212	cytidine transmembrane transporter activity	F	0.206633	0.346987	3.83951	nupC	1	0.0123457	81	1	0	311	nupC
GO:0015213	uridine transmembrane transporter activity	F	0.206633	0.346987	3.83951	nupC	1	0.0123457	81	1	0	311	nupC
GO:0015333	peptide:proton symporter activity	F	0.206633	0.346987	3.83951	dtpA	1	0.0123457	81	1	0	311	dtpA
GO:0015444	magnesium-importing ATPase activity	F	0.206633	0.346987	3.83951	mgtA	1	0.0123457	81	1	0	311	mgtA
GO:0015489	putrescine transmembrane transporter activity	F	0.206633	0.346987	3.83951	plaP	1	0.0123457	81	1	0	311	plaP
GO:0015506	nucleoside:proton symporter activity	F	0.206633	0.346987	3.83951	nupC	1	0.0123457	81	1	0	311	nupC
GO:0015556	C4-dicarboxylate transmembrane transporter activity	F	0.206633	0.346987	3.83951	dcuA	1	0.0123457	81	1	0	311	dcuA
GO:0015574	trehalose transmembrane transporter activity	F	0.206633	0.346987	3.83951	treB	1	0.0123457	81	1	0	311	treB
GO:0015616	DNA translocase activity	F	0.206633	0.346987	3.83951	ftsK	1	0.0123457	81	1	0	311	ftsK
GO:0015654	tellurite uptake transmembrane transporter activity	F	0.206633	0.346987	3.83951	pitA	1	0.0123457	81	1	0	311	pitA
GO:0015662	ATPase activity coupled to transmembrane movement of ions phosphorylative mechanism	F	0.206633	0.346987	3.83951	copA	1	0.0123457	81	1	0	311	copA
GO:0015692	lead ion transport	P	0.206633	0.346987	3.83951	zntA	1	0.0123457	81	1	0	311	zntA
GO:0015710	tellurite transport	P	0.206633	0.346987	3.83951	pitA	1	0.0123457	81	1	0	311	pitA
GO:0015739	sialic acid transport	P	0.206633	0.346987	3.83951	nanT	1	0.0123457	81	1	0	311	nanT
GO:0015740	C4-dicarboxylate transport	P	0.206633	0.346987	3.83951	dcuA	1	0.0123457	81	1	0	311	dcuA
GO:0015771	trehalose transport	P	0.206633	0.346987	3.83951	treB	1	0.0123457	81	1	0	311	treB
GO:0015808	L-alanine transport	P	0.206633	0.346987	3.83951	cycA	1	0.0123457	81	1	0	311	cycA
GO:0015816	glycine transport	P	0.206633	0.346987	3.83951	cycA	1	0.0123457	81	1	0	311	cycA
GO:0015861	cytidine transport	P	0.206633	0.346987	3.83951	nupC	1	0.0123457	81	1	0	311	nupC
GO:0015862	uridine transport	P	0.206633	0.346987	3.83951	nupC	1	0.0123457	81	1	0	311	nupC
GO:0016024	CDP-diacylglycerol biosynthetic process	P	0.206633	0.346987	3.83951	plsC	1	0.0123457	81	1	0	311	plsC
GO:0016042	lipid catabolic process	P	0.206633	0.346987	3.83951	pgpC	1	0.0123457	81	1	0	311	pgpC
GO:0016094	polyprenol biosynthetic process	P	0.206633	0.346987	3.83951	ispU	1	0.0123457	81	1	0	311	ispU
GO:0016463	zinc-exporting ATPase activity	F	0.206633	0.346987	3.83951	zntA	1	0.0123457	81	1	0	311	zntA
GO:0016651	oxidoreductase activity acting on NAD(P)H	F	0.206633	0.346987	3.83951	nuoA	1	0.0123457	81	1	0	311	nuoA
GO:0016758	transferase activity transferring hexosyl groups	F	0.206633	0.346987	3.83951	opgH	1	0.0123457	81	1	0	311	opgH
GO:0016765	transferase activity transferring alkyl or aryl (other than methyl) groups	F	0.206633	0.346987	3.83951	ispU	1	0.0123457	81	1	0	311	ispU
GO:0016831	carboxy-lyase activity	F	0.206633	0.346987	3.83951	speA	1	0.0123457	81	1	0	311	speA
GO:0016837	carbon-oxygen lyase activity acting on polysaccharides	F	0.206633	0.346987	3.83951	emtA	1	0.0123457	81	1	0	311	emtA
GO:0016868	intramolecular transferase activity phosphotransferases	F	0.206633	0.346987	3.83951	barA	1	0.0123457	81	1	0	311	barA
GO:0018104	peptidoglycan-protein cross-linking	P	0.206633	0.346987	3.83951	ybiS	1	0.0123457	81	1	0	311	ybiS
GO:0019344	cysteine biosynthetic process	P	0.206633	0.346987	3.83951	cysZ	1	0.0123457	81	1	0	311	cysZ
GO:0019588	anaerobic glycerol catabolic process	P	0.206633	0.346987	3.83951	hybA	1	0.0123457	81	1	0	311	hybA
GO:0019645	anaerobic electron transport chain	P	0.206633	0.346987	3.83951	hyaA	1	0.0123457	81	1	0	311	hyaA
GO:0022627	cytosolic small ribosomal subunit	C	0.206633	0.346987	3.83951	rbbA	1	0.0123457	81	1	0	311	rbbA
GO:0031235	intrinsic component of the cytoplasmic side of the plasma membrane	C	0.206633	0.346987	3.83951	kdpD	1	0.0123457	81	1	0	311	kdpD
GO:0032049	cardiolipin biosynthetic process	P	0.206633	0.346987	3.83951	clsA	1	0.0123457	81	1	0	311	clsA
GO:0032155	cell division site part	C	0.206633	0.346987	3.83951	ftsQ	1	0.0123457	81	1	0	311	ftsQ
GO:0033293	monocarboxylic acid binding	F	0.206633	0.346987	3.83951	btsS	1	0.0123457	81	1	0	311	btsS
GO:0033676	double-stranded DNA-dependent ATPase activity	F	0.206633	0.346987	3.83951	ftsK	1	0.0123457	81	1	0	311	ftsK
GO:0034614	cellular response to reactive oxygen species	P	0.206633	0.346987	3.83951	mdtK	1	0.0123457	81	1	0	311	mdtK
GO:0034661	ncRNA catabolic process	P	0.206633	0.346987	3.83951	csrD	1	0.0123457	81	1	0	311	csrD
GO:0035443	tripeptide transmembrane transport	P	0.206633	0.346987	3.83951	dtpA	1	0.0123457	81	1	0	311	dtpA
GO:0036380	UDP-N-acetylglucosamine-undecaprenyl-phosphate N-acetylglucosaminephosphotransferase activity	F	0.206633	0.346987	3.83951	rfE	1	0.0123457	81	1	0	311	rfE
GO:0036405	anchored component of cell outer membrane	C	0.206633	0.346987	3.83951	nlpI	1	0.0123457	81	1	0	311	nlpI
GO:0042623	ATPase activity coupled	F	0.206633	0.346987	3.83951	rbbA	1	0.0123457	81	1	0	311	rbbA
GO:0042884	microcin transport	P	0.206633	0.346987	3.83951	yojI	1	0.0123457	81	1	0	311	yojI
GO:0042937	tripeptide transporter activity	F	0.206633	0.346987	3.83951	dtpA	1	0.0123457	81	1	0	311	dtpA
GO:0042941	D-alanine transport	P	0.206633	0.346987	3.83951	cycA	1	0.0123457	81	1	0	311	cycA
GO:0042944	D-alanine transmembrane transporter activity	F	0.206633	0.346987	3.83951	cycA	1	0.0123457	81	1	0	311	cycA
GO:0043231	intracellular membrane-bounded organelle	C	0.206633	0.346987	3.83951	mgtA	1	0.0123457	81	1	0	311	mgtA
GO:0043273	CTPase activity	F	0.206633	0.346987	3.83951	ftsH	1	0.0123457	81	1	0	311	ftsH
GO:0043621	protein self-association	F	0.206633	0.346987	3.83951	mreC	1	0.0123457	81	1	0	311	mreC
GO:0043708	cell adhesion involved in biofilm formation	P	0.206633	0.346987	3.83951	cpxA	1	0.0123457	81	1	0	311	cpxA
GO:0044010	single-species biofilm formation	P	0.206633	0.346987	3.83951	rcsC	1	0.0123457	81	1	0	311	rcsC
GO:0044038	cell wall macromolecule biosynthetic process	P	0.206633	0.346987	3.83951	rfE	1	0.0123457	81	1	0	311	rfE
GO:0045727	positive regulation of translation	P	0.206633	0.346987	3.83951	rbbA	1	0.0123457	81	1	0	311	rbbA
GO:0046686	response to cadmium ion	P	0.206633	0.346987	3.83951	zntA	1	0.0123457	81	1	0	311	zntA
GO:0047067	hydrogen:quinone oxidoreductase activity	F	0.206633	0.346987	3.83951	hybA	1	0.0123457	81	1	0	311	hybA
GO:0048870	cell motility	P	0.206633	0.346987	3.83951	plaP	1	0.0123457	81	1	0	311	plaP
GO:0050380	undecaprenyl-diphosphatase activity	F	0.206633	0.346987	3.83951	lpxT	1	0.0123457	81	1	0	311	lpxT
GO:0050662	coenzyme binding	F	0.206633	0.346987	3.83951	ybjT	1	0.0123457	81	1	0	311	ybjT
GO:0051252	regulation of RNA metabolic process	P	0.206633	0.346987	3.83951	csrD	1	0.0123457	81	1	0	311	csrD
GO:0060003	copper ion export	P	0.206633	0.346987	3.83951	copA	1	0.0123457	81	1	0	311	copA
GO:0070574	cadmium ion transmembrane transport	P	0.206633	0.346987	3.83951	zntA	1	0.0123457	81	1	0	311	zntA
GO:0071280	cellular response to copper ion	P	0.206633	0.346987	3.83951	copA	1	0.0123457	81	1	0	311	copA
GO:0071292	cellular response to silver ion	P	0.206633	0.346987	3.83951	copA	1	0.0123457	81	1	0	311	copA
GO:0071310	cellular response to organic substance	P	0.206633	0.346987	3.83951	barA	1	0.0123457	81	1	0	311	barA
GO:0071963	establishment or maintenance of cell polarity regulating cell shape	P	0.206633	0.346987	3.83951	mreC	1	0.0123457	81	1	0	311	mreC
GO:0090529	cell septum assembly	P	0.206633	0.346987	3.83951	ftsQ	1	0.0123457	81	1	0	311	ftsQ
GO:0090563	protein-phosphocysteine-sugar phosphotransferase activity	F	0.206633	0.346987	3.83951	srlE	1	0.0123457	81	1	0	311	srlE
GO:0090589	protein-phosphocysteine-trehalose phosphotransferase system transporter activity	F	0.206633	0.346987	3.83951	treB	1	0.0123457	81	1	0	311	treB
GO:0098869	NA	P	0.206633	0.346987	3.83951	yhjA	1	0.0123457	81	1	0	311	yhjA
GO:0099131	NA	P	0.206633	0.346987	3.83951	copA	1	0.0123457	81	1	0	311	copA
GO:1901683	arsenate ion transmembrane transporter activity	F	0.206633	0.346987	3.83951	pitA	1	0.0123457	81	1	0	311	pitA
GO:1901684	arsenate ion transmembrane transport	P	0.206633	0.346987	3.83951	pitA	1	0.0123457	81	1	0	311	pitA
GO:1902358	sulfate transmembrane transport	P	0.206633	0.346987	3.83951	cysZ	1	0.0123457	81	1	0	311	cysZ
GO:1902421	hydrogen metabolic process	P	0.206633	0.346987	3.83951	hyaA	1	0.0123457	81	1	0	311	hyaA
GO:1902601	silver ion transmembrane transport	P	0.206633	0.346987	3.83951	copA	1	0.0123457	81	1	0	311	copA
GO:1905039	NA	P	0.206633	0.346987	3.83951	nanT	1	0.0123457	81	1	0	311	nanT
GO:0003333	amino acid transmembrane transport	P	0.216243	0.361421	1.43981	cycA; glnP; plaP	3	0.037037	81	8	5	311	cycA; glnP; plaP
GO:0003677	DNA binding	F	0.275893	0.450541	1.5358	cadC; ftsK	2	0.0246914	81	5	3	311	cadC; ftsK
GO:0006351	transcription DNA-templated	P	0.275893	0.450541	1.5358	barA; cadC	2	0.0246914	81	5	3	311	barA; cadC
GO:0006970	response to osmotic stress	P	0.275893	0.450541	1.5358	ftsK; opgH	2	0.0246914	81	5	3	311	ftsK; opgH
GO:0050660	flavin adenine dinucleotide binding	F	0.275893	0.450541	1.5358	yfjD; ytfL	2	0.0246914	81	5	3	311	yfjD; ytfL
GO:1902600	hydrogen ion transmembrane transport	P	0.275893	0.450541	1.5358	cysZ; dtpA	2	0.0246914	81	5	3	311	cysZ; dtpA
GO:0006865	amino acid transport	P	0.323347	0.48026	1.097	cycA; glnP; plaP; cutP	4	0.0493827	81	14	10	311	cycA; glnP; plaP; cutP
GO:0034219	carbohydrate transmembrane transport	P	0.341741	0.48026	1.15185	nanT; srlE; treB	3	0.037037	81	10	7	311	nanT; srlE; treB
GO:0005515	protein binding	F	0.342042	0.48026	0.872615	cadC; cpxA; csrD; dmsB; ftsH; ftsI; ftsK; ftsQ; ftsX; hyaA; kdpD; mgtA; mltA; mreC; napA; nlpI; secD; secY; tolR; rbbA	20	0.246914	81	88	68	311	cadC; cpxA; csrD; dmsB; ftsH; ftsI; ftsK; ftsQ; ftsX; hyaA; kdpD; mgtA; mltA; mreC; napA; nlpI; secD; secY; tolR; rbbA
GO:0000270	peptidoglycan metabolic process	P	0.361038	0.48026	1.27984	emtA; mltA	2	0.0246914	81	6	4	311	emtA; mltA
GO:0009253	peptidoglycan catabolic process	P	0.361038	0.48026	1.27984	amiA; mltA	2	0.0246914	81	6	4	311	amiA; mltA
GO:0031237	intrinsic component of periplasmic side of plasma membrane	C	0.361038	0.48026	1.27984	dmsB; hyaA	2	0.0246914	81	6	4	311	dmsB; hyaA
GO:0001896	autolysis	P	0.370988	0.48026	1.91975	envC	1	0.0123457	81	2	1	311	envC
GO:0005337	nucleoside transmembrane transporter activity	F	0.370988	0.48026	1.91975	nupC	1	0.0123457	81	2	1	311	nupC
GO:0005351	sugar:proton symporter activity	F	0.370988	0.48026	1.91975	nanT	1	0.0123457	81	2	1	311	nanT
GO:0005385	zinc ion transmembrane transporter activity	F	0.370988	0.48026	1.91975	pitA	1	0.0123457	81	2	1	311	pitA
GO:0005509	calcium ion binding	F	0.370988	0.48026	1.91975	glpQ	1	0.0123457	81	2	1	311	glpQ
GO:0006071	glycerol metabolic process	P	0.370988	0.48026	1.91975	glpQ	1	0.0123457	81	2	1	311	glpQ
GO:0006113	fermentation	P	0.370988	0.48026	1.91975	hyaA	1	0.0123457	81	2	1	311	hyaA
GO:0006744	ubiquinone biosynthetic process	P	0.370988	0.48026	1.91975	ubiB	1	0.0123457	81	2	1	311	ubiB
GO:0006824	cobalt ion transport	P	0.370988	0.48026	1.91975	zntA	1	0.0123457	81	2	1	311	zntA
GO:0006857	oligopeptide transport	P	0.370988	0.48026	1.91975	dtpA	1	0.0123457	81	2	1	311	dtpA
GO:0007155	cell adhesion	P	0.370988	0.48026	1.91975	cpxA	1	0.0123457	81	2	1	311	cpxA
GO:0008745	N-acetylmuramoyl-L-alanine amidase activity	F	0.370988	0.48026	1.91975	amiA	1	0.0123457	81	2	1	311	amiA
GO:0009093	cysteine catabolic process	P	0.370988	0.48026	1.91975	cutP	1	0.0123457	81	2	1	311	cutP
GO:0009245	lipid A biosynthetic process	P	0.370988	0.48026	1.91975	waaA	1	0.0123457	81	2	1	311	waaA
GO:0009246	enterobacterial common antigen biosynthetic process	P	0.370988	0.48026	1.91975	rfE	1	0.0123457	81	2	1	311	rfE
GO:0009250	glucan biosynthetic process	P	0.370988	0.48026	1.91975	opgH	1	0.0123457	81	2	1	311	opgH
GO:0009375	ferredoxin hydrogenase complex	C	0.370988	0.48026	1.91975	hyaA	1	0.0123457	81	2	1	311	hyaA
GO:0009390	dimethyl sulfoxide reductase complex	C	0.370988	0.48026	1.91975	dmsB	1	0.0123457	81	2	1	311	dmsB
GO:0009992	cellular water homeostasis	P	0.370988	0.48026	1.91975	mscL	1	0.0123457	81	2	1	311	mscL
GO:0010273	detoxification of copper ion	P	0.370988	0.48026	1.91975	copA	1	0.0123457	81	2	1	311	copA
GO:0015087	cobalt ion transmembrane transporter activity	F	0.370988	0.48026	1.91975	zntA	1	0.0123457	81	2	1	311	zntA
GO:0015099	nickel cation transmembrane transporter activity	F	0.370988	0.48026	1.91975	zntA	1	0.0123457	81	2	1	311	zntA
GO:0015421	oligopeptide-transporting ATPase activity	F	0.370988	0.48026	1.91975	oppC	1	0.0123457	81	2	1	311	oppC
GO:0015595	spermidine-importing ATPase activity	F	0.370988	0.48026	1.91975	potC	1	0.0123457	81	2	1	311	potC
GO:0015640	peptidoglycan peptide transporter activity	F	0.370988	0.48026	1.91975	oppC	1	0.0123457	81	2	1	311	oppC
GO:0015693	magnesium ion transport	P	0.370988	0.48026	1.91975	mgtA	1	0.0123457	81	2	1	311	mgtA
GO:0015741	fumarate transport	P	0.370988	0.48026	1.91975	dcuA	1	0.0123457	81	2	1	311	dcuA
GO:0015834	peptidoglycan-associated peptide transport	P	0.370988	0.48026	1.91975	oppC	1	0.0123457	81	2	1	311	oppC
GO:0015858	nucleoside transport	P	0.370988	0.48026	1.91975	nupC	1	0.0123457	81	2	1	311	nupC
GO:0016755	transferase activity transferring amino-acyl groups	F	0.370988	0.48026	1.91975	ybiS	1	0.0123457	81	2	1	311	ybiS
GO:0016807	cysteine-type carboxypeptidase activity	F	0.370988	0.48026	1.91975	ybiS	1	0.0123457	81	2	1	311	ybiS
GO:0030163	protein catabolic process	P	0.370988	0.48026	1.91975	ftsH	1	0.0123457	81	2	1	311	ftsH
GO:0035435	phosphate ion transmembrane transport	P	0.370988	0.48026	1.91975	pitA	1	0.0123457	81	2	1	311	pitA
GO:0035444	nickel cation transmembrane transport	P	0.370988	0.48026	1.91975	zntA	1	0.0123457	81	2	1	311	zntA
GO:0035672	oligopeptide transmembrane transport	P	0.370988	0.48026	1.91975	oppC	1	0.0123457	81	2	1	311	oppC
GO:0036104	Kdo2-lipid A biosynthetic process	P	0.370988	0.48026	1.91975	waaA	1	0.0123457	81	2	1	311	waaA
GO:0042128	nitrate assimilation	P	0.370988	0.48026	1.91975	napA	1	0.0123457	81	2	1	311	napA
GO:0042942	D-serine transport	P	0.370988	0.48026	1.91975	cycA	1	0.0123457	81	2	1	311	cycA
GO:0042945	D-serine transmembrane transporter activity	F	0.370988	0.48026	1.91975	cycA	1	0.0123457	81	2	1	311	cycA
GO:0043024	ribosomal small subunit binding	F	0.370988	0.48026	1.91975	rbbA	1	0.0123457	81	2	1	311	rbbA
GO:0043565	sequence-specific DNA binding	F	0.370988	0.48026	1.91975	ftsK	1	0.0123457	81	2	1	311	ftsK
GO:0051274	beta-glucan biosynthetic process	P	0.370988	0.48026	1.91975	opgH	1	0.0123457	81	2	1	311	opgH
GO:0051345	positive regulation of hydrolase activity	P	0.370988	0.48026	1.91975	envC	1	0.0123457	81	2	1	311	envC
GO:0051538	3 iron 4 sulfur cluster binding	F	0.370988	0.48026	1.91975	hyaA	1	0.0123457	81	2	1	311	hyaA
GO:0060187	cell pole	C	0.370988	0.48026	1.91975	rbbA	1	0.0123457	81	2	1	311	rbbA
GO:0071111	cyclic-guanylate-specific phosphodiesterase activity	F	0.370988	0.48026	1.91975	pdeA	1	0.0123457	81	2	1	311	pdeA
GO:0071422	succinate transmembrane transport	P	0.370988	0.48026	1.91975	dcuA	1	0.0123457	81	2	1	311	dcuA
GO:1901367	response to L-cysteine	P	0.370988	0.48026	1.91975	cutP	1	0.0123457	81	2	1	311	cutP
GO:1901642	nucleoside transmembrane transport	P	0.370988	0.48026	1.91975	nupC	1	0.0123457	81	2	1	311	nupC
GO:1903711	spermidine transmembrane transport	P	0.370988	0.48026	1.91975	potC	1	0.0123457	81	2	1	311	potC
GO:1903830	magnesium ion transmembrane transport	P	0.370988	0.48026	1.91975	mgtA	1	0.0123457	81	2	1	311	mgtA
GO:0008360	regulation of cell shape	P	0.428896	0.553214	0.959877	ftsI; ispU; mreC; ybiS	4	0.0493827	81	16	12	311	ftsI; ispU; mreC; ybiS
GO:0042493	response to drug	P	0.4423	0.566399	1.097	envC; ftsI	2	0.0246914	81	7	5	311	envC; ftsI
GO:0098655	cation transmembrane transport	P	0.4423	0.566399	1.097	ybjL; zntA	2	0.0246914	81	7	5	311	ybjL; zntA
GO:0055114	oxidation-reduction process	P	0.482657	0.593288	0.842818	dmsB; hyaA; hybA; napA; nuoA; yfjD; yhjA; ynfG; ytfL	9	0.111111	81	41	32	311	dmsB; hyaA; hybA; napA; nuoA; yfjD; yhjA; ynfG; ytfL
GO:0000910	cytokinesis	P	0.501629	0.593288	1.27984	mltA	1	0.0123457	81	3	2	311	mltA
GO:0000917	barrier septum assembly	P	0.501629	0.593288	1.27984	ftsQ	1	0.0123457	81	3	2	311	ftsQ
GO:0004222	metalloendopeptidase activity	F	0.501629	0.593288	1.27984	ftsH	1	0.0123457	81	3	2	311	ftsH
GO:0004553	hydrolase activity hydrolyzing O-glycosyl compounds	F	0.501629	0.593288	1.27984	mltA	1	0.0123457	81	3	2	311	mltA
GO:0006616	SRP-dependent cotranslational protein targeting to membrane translocation	P	0.501629	0.593288	1.27984	secY	1	0.0123457	81	3	2	311	secY
GO:0008137	NADH dehydrogenase (ubiquinone) activity	F	0.501629	0.593288	1.27984	nuoA	1	0.0123457	81	3	2	311	nuoA
GO:0008237	metallopeptidase activity	F	0.501629	0.593288	1.27984	ftsH	1	0.0123457	81	3	2	311	ftsH
GO:0008320	protein transmembrane transporter activity	F	0.501629	0.593288	1.27984	secY	1	0.0123457	81	3	2	311	secY
GO:0008381	mechanically-gated ion channel activity	F	0.501629	0.593288	1.27984	mscL	1	0.0123457	81	3	2	311	mscL
GO:0008901	ferredoxin hydrogenase activity	F	0.501629	0.593288	1.27984	hyaA	1	0.0123457	81	3	2	311	hyaA
GO:0008932	lytic endotransglycosylase activity	F	0.501629	0.593288	1.27984	emtA	1	0.0123457	81	3	2	311	emtA
GO:0009254	peptidoglycan turnover	P	0.501629	0.593288	1.27984	mltA	1	0.0123457	81	3	2	311	mltA
GO:0016311	dephosphorylation	P	0.501629	0.593288	1.27984	pgpC	1	0.0123457	81	3	2	311	pgpC
GO:0016998	cell wall macromolecule catabolic process	P	0.501629	0.593288	1.27984	emtA	1	0.0123457	81	3	2	311	emtA
GO:0030674	protein binding bridging	F	0.501629	0.593288	1.27984	nlpI	1	0.0123457	81	3	2	311	nlpI
GO:0031224	intrinsic component of membrane	C	0.501629	0.593288	1.27984	copA	1	0.0123457	81	3	2	311	copA
GO:0043085	positive regulation of catalytic activity	P	0.501629	0.593288	1.27984	ftsK	1	0.0123457	81	3	2	311	ftsK
GO:0043952	protein transport by the Sec complex	P	0.501629	0.593288	1.27984	secY	1	0.0123457	81	3	2	311	secY
GO:0051289	protein homotetramerization	P	0.501629	0.593288	1.27984	csrD	1	0.0123457	81	3	2	311	csrD
GO:0071470	cellular response to osmotic stress	P	0.501629	0.593288	1.27984	rcsC	1	0.0123457	81	3	2	311	rcsC
GO:0071972	peptidoglycan L D-transpeptidase activity	F	0.501629	0.593288	1.27984	ybiS	1	0.0123457	81	3	2	311	ybiS
GO:0098796	membrane protein complex	C	0.501629	0.593288	1.27984	ftsH	1	0.0123457	81	3	2	311	ftsH
GO:0008982	protein-N(PI)-phosphohistidine-sugar phosphotransferase activity	F	0.517652	0.610213	0.959877	srlE; treB	2	0.0246914	81	8	6	311	srlE; treB
GO:0005215	transporter activity	F	0.530119	0.622846	0.853224	dtpA; glnP; mdtK; tolR	4	0.0493827	81	18	14	311	dtpA; glnP; mdtK; tolR
GO:0005216	ion channel activity	F	0.605403	0.68638	0.959877	mscL	1	0.0123457	81	4	3	311	mscL
GO:0006814	sodium ion transport	P	0.605403	0.68638	0.959877	mdtK	1	0.0123457	81	4	3	311	mdtK
GO:0008324	cation transmembrane transporter activity	F	0.605403	0.68638	0.959877	ybjL	1	0.0123457	81	4	3	311	ybjL
GO:0008955	peptidoglycan glycosyltransferase activity	F	0.605403	0.68638	0.959877	ftsI	1	0.0123457	81	4	3	311	ftsI
GO:0009389	dimethyl sulfoxide reductase activity	F	0.605403	0.68638	0.959877	dmsB	1	0.0123457	81	4	3	311	dmsB
GO:0030964	NADH dehydrogenase complex	C	0.605403	0.68638	0.959877	nuoA	1	0.0123457	81	4	3	311	nuoA
GO:0031522	cell envelope Sec protein transport complex	C	0.605403	0.68638	0.959877	secY	1	0.0123457	81	4	3	311	secY
GO:0032978	protein insertion into membrane from inner side	P	0.605403	0.68638	0.959877	secY	1	0.0123457	81	4	3	311	secY
GO:0042626	ATPase activity coupled to transmembrane movement of substances	F	0.605403	0.68638	0.959877	yojI	1	0.0123457	81	4	3	311	yojI
GO:0043213	bacteriocin transport	P	0.605403	0.68638	0.959877	tolR	1	0.0123457	81	4	3	311	tolR
GO:0045272	plasma membrane respiratory chain complex I	C	0.605403	0.68638	0.959877	nuoA	1	0.0123457	81	4	3	311	nuoA
GO:0042597	periplasmic space	C	0.61289	0.692663	0.767901	amiA; envC; glpQ; hybA; napA; speA; ybiS	7	0.0864198	81	35	28	311	amiA; envC; glpQ; hybA; napA; speA; ybiS
GO:0042802	identical protein binding	F	0.617276	0.695412	0.767901	ftsK; ftsQ; glpQ; mscL; rfE	5	0.0617284	81	25	20	311	ftsK; ftsQ; glpQ; mscL; rfE
GO:0009252	peptidoglycan biosynthetic process	P	0.630661	0.706022	0.767901	ftsI; ispU; ybiS	3	0.037037	81	15	12	311	ftsI; ispU; ybiS
GO:0043190	ATP-binding cassette (ABC) transporter complex	C	0.630661	0.706022	0.767901	glnP; oppC; potC	3	0.037037	81	15	12	311	glnP; oppC; potC
GO:0005975	carbohydrate metabolic process	P	0.68778	0.744224	0.767901	yddW	1	0.0123457	81	5	4	311	yddW
GO:0008144	drug binding	F	0.68778	0.744224	0.767901	rfE	1	0.0123457	81	5	4	311	rfE
GO:0009306	protein secretion	P	0.68778	0.744224	0.767901	yhiI	1	0.0123457	81	5	4	311	yhiI
GO:0015078	hydrogen ion transmembrane transporter activity	F	0.68778	0.744224	0.767901	dtpA	1	0.0123457	81	5	4	311	dtpA
GO:0015238	drug transmembrane transporter activity	F	0.68778	0.744224	0.767901	mdtK	1	0.0123457	81	5	4	311	mdtK
GO:0016746	transferase activity transferring acyl groups	F	0.68778	0.744224	0.767901	plsC	1	0.0123457	81	5	4	311	plsC
GO:0031226	intrinsic component of plasma membrane	C	0.68778	0.744224	0.767901	ftsI	1	0.0123457	81	5	4	311	ftsI
GO:0042803	protein homodimerization activity	F	0.68778	0.744224	0.767901	cadC	1	0.0123457	81	5	4	311	cadC
GO:0043093	FtsZ-dependent cytokinesis	P	0.68778	0.744224	0.767901	ftsQ	1	0.0123457	81	5	4	311	ftsQ
GO:0048038	quinone binding	F	0.68778	0.744224	0.767901	nuoA	1	0.0123457	81	5	4	311	nuoA
GO:0065002	intracellular protein transmembrane transport	P	0.68778	0.744224	0.767901	secY	1	0.0123457	81	5	4	311	secY
GO:0009401	phosphoenolpyruvate-dependent sugar phosphotransferase system	P	0.70096	0.756187	0.698092	srlE; treB	2	0.0246914	81	11	9	311	srlE; treB
GO:0006811	ion transport	P	0.724142	0.778835	0.685626	copA; mdtK; mscL; nmpC; zntA	5	0.0617284	81	28	23	311	copA; mdtK; mscL; nmpC; zntA
GO:0009055	electron carrier activity	F	0.747895	0.800339	0.639918	hyaA; yhjA	2	0.0246914	81	12	10	311	hyaA; yhjA
GO:0015297	antiporter activity	F	0.753128	0.800339	0.639918	mdtK	1	0.0123457	81	6	5	311	mdtK
GO:0030151	molybdenum ion binding	F	0.753128	0.800339	0.639918	napA	1	0.0123457	81	6	5	311	napA
GO:0046930	pore complex	C	0.753128	0.800339	0.639918	nmpC	1	0.0123457	81	6	5	311	nmpC
GO:0008643	carbohydrate transport	P	0.757251	0.802325	0.639918	nanT; srlE; treB	3	0.037037	81	18	15	311	nanT; srlE; treB
GO:0005737	cytoplasm	C	0.804933	0.840341	0.548501	ispU	1	0.0123457	81	7	6	311	ispU
GO:0006813	potassium ion transport	P	0.804933	0.840341	0.548501	ybjL	1	0.0123457	81	7	6	311	ybjL
GO:0006855	drug transmembrane transport	P	0.804933	0.840341	0.548501	mdtK	1	0.0123457	81	7	6	311	mdtK
GO:0015288	porin activity	F	0.804933	0.840341	0.548501	nmpC	1	0.0123457	81	7	6	311	nmpC
GO:0020037	heme binding	F	0.804933	0.840341	0.548501	yhjA	1	0.0123457	81	7	6	311	yhjA
GO:0004180	carboxypeptidase activity	F	0.845973	0.870423	0.479938	ftsI	1	0.0123457	81	8	7	311	ftsI
GO:0008658	penicillin binding	F	0.845973	0.870423	0.479938	ftsI	1	0.0123457	81	8	7	311	ftsI
GO:0009002	serine-type D-Ala-D-Ala carboxypeptidase activity	F	0.845973	0.870423	0.479938	ftsI	1	0.0123457	81	8	7	311	ftsI
GO:0015293	symporter activity	F	0.845973	0.870423	0.479938	dtpA	1	0.0123457	81	8	7	311	dtpA
GO:0034220	ion transmembrane transport	P	0.845973	0.870423	0.479938	mscL	1	0.0123457	81	8	7	311	mscL
GO:0016491	oxidoreductase activity	F	0.852443	0.872463	0.581743	hyaA; hybA; napA; nuoA; yhjA	5	0.0617284	81	33	28	311	hyaA; hybA; napA; nuoA; yhjA
GO:0046677	response to antibiotic	P	0.852857	0.872463	0.511934	mdtK; yojI	2	0.0246914	81	15	13	311	mdtK; yojI
GO:0043165	Gram-negative-bacterium-type cell outer membrane assembly	P	0.904167	0.92224	0.383951	lpxT	1	0.0123457	81	10	9	311	lpxT
GO:0006508	proteolysis	P	0.906696	0.92224	0.479938	ftsH; ftsI; ybiS	3	0.037037	81	24	21	311	ftsH; ftsI; ybiS
GO:0030288	outer membrane-bounded periplasmic space	C	0.927562	0.938102	0.505198	amiA; envC; mltA; napA; ydeN	5	0.0617284	81	38	33	311	amiA; envC; mltA; napA; ydeN
GO:0055085	transmembrane transport	P	0.927562	0.938102	0.505198	cycA; mdtK; nanT; nmpC; yojI	5	0.0617284	81	38	33	311	cycA; mdtK; nanT; nmpC; yojI
GO:0005829	cytosol	C	0.943944	0.949277	0.383951	ispU; lapB	2	0.0246914	81	20	18	311	ispU; lapB
GO:0008233	peptidase activity	F	0.943944	0.949277	0.383951	ftsH; ftsI	2	0.0246914	81	20	18	311	ftsH; ftsI
GO:0019867	outer membrane	C	0.953215	0.9559	0.295347	mltA	1	0.0123457	81	13	12	311	mltA
GO:0009279	cell outer membrane	C	0.985183	0.985183	0.33878	emtA; mltA; nmpC	3	0.037037	81	34	31	311	emtA; mltA; nmpC
